# Supplementary material for: SLC26A11 is an atypical solute carrier with dual transport-channel function mediating lysosomal sulfate transport
Source: Nat Commun. 2026 Jul 27;17:7407. doi: 10.1038/s41467-026-75749-4 (PMC13408680; doi:10.1038/s41467-026-75749-4)
Supplement: Supplementary file 4 — Source data [file 41467_2026_75749_MOESM4_ESM.xlsx]

## Sheet: uptake_timeseries(1A)
		timeseries chloride
		t (min)		A11 liposomes		Average	SD	SE
		0.333333	3.58906	5.575	3.20781	4.12396	1.27102	0.733821
		1	7.33125	7.31094	7.74688	7.46302	0.246035	0.142048
		2	10.7906	11.0344	11.1375	10.9875	0.178125	0.102841
		4	14.5312	13.3141	15.2328	14.3594	0.970853	0.560522
		6	18.9625	18.9859	18.8547	18.9344	0.0699993	0.0404141
		8	20.4953	17.9703	20.8313	19.7656	1.56383	0.902879
		12	24.941	21.7578	24.8043	23.8343	1.79967	1.03904
		16	22.6518	22.3381	27.6687	24.2195	2.99118	1.72696
		Time series no chloride
		time (min)				Average	SD	SE
		0.33	1.44751	1.56331	1.40839	1.47307	0.080562	0.0465125
		1	3.20799	1.97331	2.17674	2.45268	0.661982	0.382195
		2	2.66968	2.48033	2.4725	2.54084	0.111648	0.0644603
		4	3.15322	3.22677	3.2299	3.2033	0.0433953	0.0250543
		6	3.43803	3.66494	3.20643	3.43647	0.229258	0.132362
		8	3.46307	3.97009	3.48185	3.63834	0.28746	0.165965
		12	3.91688	4.27837	4.00765	4.06763	0.188061	0.108577
		16	4.10623	4.81199	4.80417	4.57413	0.40523	0.23396
		Time series empty liposomes
		time (min)		empty background		Average	SD	SE
		0.33	0.754688	0.545313	0.7	0.666667	0.108595	0.0626972
		1	0.775	0.825	0.91875	0.839583	0.0729762	0.0421328
		2	0.835938	0.7875	0.565625	0.729688	0.144132	0.0832144
		4	0.434375	0.864063	0.898438	0.732292	0.258575	0.149288
		6	0.901563	0.85625	0.829688	0.8625	0.0363428	0.0209825
		8	0.870313	0.867188	0.857813	0.865104	0.00650521	0.00375578
		12	0.669703	0.610661	0.634278	0.638214	0.0297171	0.0171572
		16	0.646086	0.83502	0.553306	0.678138	0.143566	0.0828878

## Sheet: uptake_pH_effect(1B)
		uptake (nmol/mg protein)									Average	SD	SE			empty background		Average	SD	SE		final data (BG corrected)	SE	single data points
	pH 7.5	4.8818	5.08733	5.30109							5.09007	0.209656	0.121045		0.646086	0.83502	0.553306	0.678138	0.143566	0.0828878		4.41194	0.146705	4.20366	4.4092	4.62295
	pH 7.0	11.2911	10.788	11.2352							11.1048	0.275772	0.159217		0.646086	0.83502	0.553306	0.678138	0.143566	0.0828878		10.4266	0.1795	10.613	10.1098	10.5571
	pH 6.5	18.4502	18.3351	18.1312							18.3055	0.161539	0.0932648		0.646086	0.83502	0.553306	0.678138	0.143566	0.0828878		17.6274	0.124775	17.7721	17.657	17.4531
	pH 6.0	22.6135	21.6894	22.5099							22.2709	0.506267	0.292293		0.646086	0.83502	0.553306	0.678138	0.143566	0.0828878		21.5928	0.303819	21.9353	21.0113	21.8318
	pH 5.5	23.7743	24.5455	24.0358							24.1185	0.392183	0.226427		0.646086	0.83502	0.553306	0.678138	0.143566	0.0828878		23.4404	0.241122	23.0962	23.8673	23.3576
	pH 5.0	22.6518	22.3381	27.6687							24.2195	2.99118	1.72696		0.646086	0.83502	0.553306	0.678138	0.143566	0.0828878		23.5414	1.72895	21.9737	21.6599	26.9906
	pH 5.0/5.0	8.74537	6.79065	9.14601	6.92368						7.90143	1.21807	0.609033		0.646086	0.83502	0.553306	0.678138	0.143566	0.0828878		7.22329	0.614647	8.06723	6.11251	8.46788	6.24554
	ANOVA summary
	F	116.398
	P value	9.71101e-10
	P value summary	****
	Significant diff. among means (P < 0.05)?	Yes
	R squared	0.979798
	Brown-Forsythe test
	F (DFn, DFd)	0,921737492358905 (5, 12)
	P value	0.499727
	P value summary	ns
	Are SDs significantly different (P < 0.05)?	No
	Bartlett's test
	Bartlett's statistic (corrected)
	P value
	P value summary
	Are SDs significantly different (P < 0.05)?
	ANOVA table	SS	DF	MS	F (DFn, DFd)	P value
	Treatment (between columns)	921.812	5	184.362	F (5, 12) = 116,397792271480	P=0,000000000971101
	Residual (within columns)	19.0068	12	1.5839
	Total	940.819	17
	Data summary
	Number of treatments (columns)	6
	Number of values (total)	18
	Number of families	1
	Number of comparisons per family	15
	Alpha	0.05
	Tukey's multiple comparisons test	Mean Diff,	95,00% CI of diff,	Below threshold?	Summary	Adjusted P Value
	pH 75 vs. pH 70	-6.01469	-9,46627443624144 to -2,56311482042522	Yes	***	0.000850292	A-B
	pH 75 vs. pH 65	-13.2154	-16,6670269429081 to -9,76386732709189	Yes	****	2.64869e-07	A-C
	pH 75 vs. pH 60	-17.1808	-20,6324284029081 to -13,7292687870919	Yes	****	1.37065e-08	A-D
	pH 75 vs. pH 55	-19.0284	-22,4800259595748 to -15,5768663437586	Yes	****	4.61393e-09	A-E
	pH 75 vs. pH 50	-19.1294	-22,5810292562414 to -15,6778696404252	Yes	****	4.35781e-09	A-F
	pH 70 vs. pH 65	-7.20075	-10,6523323145748 to -3,74917269875856	Yes	***	0.000160206	B-C
	pH 70 vs. pH 60	-11.1662	-14,6177337745748 to -7,71457415875856	Yes	****	1.71665e-06	B-D
	pH 70 vs. pH 55	-13.0138	-16,4653313312414 to -9,56217171542523	Yes	****	3.15116e-07	B-E
	pH 70 vs. pH 50	-13.1148	-16,5663346279081 to -9,66317501209189	Yes	****	2.88791e-07	B-F
	pH 65 vs. pH 60	-3.9654	-7,41698126790811 to -0,513821652091891	Yes	*	0.021517	C-D
	pH 65 vs. pH 55	-5.813	-9,26457882457477 to -2,36141920875856	Yes	**	0.00114767	C-E
	pH 65 vs. pH 50	-5.914	-9,36558212124144 to -2,46242250542522	Yes	***	0.000987053	C-F
	pH 60 vs. pH 55	-1.8476	-5,29917736457478 to 1,60398225124144	No	ns	0.50121	D-E
	pH 60 vs. pH 50	-1.9486	-5,40018066124144 to 1,50297895457478	No	ns	0.448244	D-F
	pH 55 vs. pH 50	-0.101003	-3,55258310457477 to 3,35057651124144	No	ns	0.999998	E-F
	Test details	Mean 1	Mean 2	Mean Diff,	SE of diff,	n1	n2	q	DF
	pH 75 vs. pH 70	4.41194	10.4266	-6.01469	1.02759	3	3	8.27771	12
	pH 75 vs. pH 65	4.41194	17.6274	-13.2154	1.02759	3	3	18.1877	12
	pH 75 vs. pH 60	4.41194	21.5928	-17.1808	1.02759	3	3	23.6451	12
	pH 75 vs. pH 55	4.41194	23.4404	-19.0284	1.02759	3	3	26.1879	12
	pH 75 vs. pH 50	4.41194	23.5414	-19.1294	1.02759	3	3	26.3269	12
	pH 70 vs. pH 65	10.4266	17.6274	-7.20075	1.02759	3	3	9.91002	12
	pH 70 vs. pH 60	10.4266	21.5928	-11.1662	1.02759	3	3	15.3674	12
	pH 70 vs. pH 55	10.4266	23.4404	-13.0138	1.02759	3	3	17.9102	12
	pH 70 vs. pH 50	10.4266	23.5414	-13.1148	1.02759	3	3	18.0492	12
	pH 65 vs. pH 60	17.6274	21.5928	-3.9654	1.02759	3	3	5.45738	12
	pH 65 vs. pH 55	17.6274	23.4404	-5.813	1.02759	3	3	8.00013	12
	pH 65 vs. pH 50	17.6274	23.5414	-5.914	1.02759	3	3	8.13914	12
	pH 60 vs. pH 55	21.5928	23.4404	-1.8476	1.02759	3	3	2.54275	12
	pH 60 vs. pH 50	21.5928	23.5414	-1.9486	1.02759	3	3	2.68176	12
	pH 55 vs. pH 50	23.4404	23.5414	-0.101003	1.02759	3	3	0.139006	12
	Compact letter display
	pH 50	A
	pH 55	A
	pH 60	A
	pH 65	B
	pH 70	C
	pH 75	D

## Sheet: MM_kinetics(1C)
	concentration (uM)	CPM	CPM/uCi	uCi/ml	uCi/ml input	uptake %	total sulfate nmol	uptake nmol/mg protein/min	average and std.error	mean background corrected	standard error		individual points
A11	6.25	4264	2.80399e+06	0.0152069	2	0.760346	0.625	2.8513	2.8932	2.71043	0.060974		2.66852
A11	6.25	4502	2.80399e+06	0.0160557	2	0.802786	0.625	3.01045	0.0594111				2.82767
A11	6.25	4214	2.80399e+06	0.0150286	2	0.75143	0.625	2.81786					2.63509
empty	6.25	287	2.80399e+06	0.00102354	2	0.0511771	0.625	0.191914	0.182775
empty	6.25	300	2.80399e+06	0.00106991	2	0.0534953	0.625	0.200607	0.0137168
empty	6.25	233	2.80399e+06	0.00083096	2	0.041548	0.625	0.155805
A11	12.5	3622	2.7898e+06	0.012983	2	0.649151	1.25	4.86863	4.73242	3.96355	0.240458		4.09976
A11	12.5	3367	2.7898e+06	0.012069	2	0.603449	1.25	4.52587	0.105014				3.75699
A11	12.5	3573	2.7898e+06	0.0128074	2	0.640369	1.25	4.80277					4.0339
empty	12.5	370	2.7898e+06	0.00132626	2	0.0663131	1.25	0.497348	0.768873
empty	12.5	456	2.7898e+06	0.00163453	2	0.0817264	1.25	0.612948	0.216315
empty	12.5	890	2.7898e+06	0.0031902	2	0.15951	1.25	1.19632
A11	25	2544	2.74832e+06	0.00925657	2	0.462828	2.5	6.94243	7.26626	6.37663	0.241123		6.05279
A11	25	2661	2.74832e+06	0.00968228	2	0.484114	2.5	7.26171	0.188293				6.37208
A11	25	2783	2.74832e+06	0.0101262	2	0.50631	2.5	7.59464					6.70501
empty	25	244	2.74832e+06	0.000887816	2	0.0443908	2.5	0.665862	0.889635
empty	25	303	2.74832e+06	0.00110249	2	0.0551246	2.5	0.826869	0.15062
empty	25	431	2.74832e+06	0.00156823	2	0.0784116	2.5	1.17617
A11	50	1895	2.77501e+06	0.00682881	2	0.341441	5	10.2432	10.1856	8.19637	0.451		8.25403
A11	50	1735	2.77501e+06	0.00625224	2	0.312612	5	9.37835	0.450319				7.38917
A11	50	2023	2.77501e+06	0.00729007	2	0.364504	5	10.9351					8.94592
empty	50	359	2.77501e+06	0.00129369	2	0.0646845	5	1.94054	1.98918
empty	50	371	2.77501e+06	0.00133693	2	0.0668467	5	2.0054	0.0247706
empty	50	374	2.77501e+06	0.00134774	2	0.0673872	5	2.02162
A11	100	1447	2.78152e+06	0.0052022	2	0.26011	10	15.6066	16.0093	11.58	0.674435		11.1774
A11	100	1561	2.78152e+06	0.00561205	2	0.280602	10	16.8361	0.41349				12.4069
A11	100	1445	2.78152e+06	0.00519501	2	0.25975	10	15.585					11.1558
empty	100	422	2.78152e+06	0.00151716	2	0.0758579	10	4.55147	4.42924
empty	100	320	2.78152e+06	0.00115045	2	0.0575226	10	3.45135	0.532812
empty	100	490	2.78152e+06	0.00176163	2	0.0880814	10	5.28489
A11	200	4628	2.74364e+06	0.0168681	10	0.168681	20	20.2417	20.8161	13.5615	1.0073		12.9871
A11	200	4578	2.74364e+06	0.0166858	10	0.166858	20	20.023	0.686671				12.7684
A11	200	5072	2.74364e+06	0.0184864	10	0.184864	20	22.1836					14.9291
empty	200	1840	2.74364e+06	0.00670641	10	0.0670641	20	8.0477	7.25459
empty	200	1814	2.74364e+06	0.00661165	10	0.0661165	20	7.93398	0.736979
empty	200	1322	2.74364e+06	0.00481841	10	0.0481841	20	5.78209
A11	600	2953	3.0649e+06	0.0096349	10	0.096349	60	34.6856	35.3316	13.6918	1.00211		13.0458
A11	600	2937	3.0649e+06	0.00958269	10	0.0958269	60	34.4977	0.741977				12.8578
A11	600	3134	3.0649e+06	0.0102255	10	0.102255	60	36.8116					15.1718
empty	600	1861	3.0649e+06	0.00607197	10	0.0607197	60	21.8591	21.6399
empty	600	1931	3.0649e+06	0.00630037	10	0.0630037	60	22.6813	0.673568
empty	600	1735	3.0649e+06	0.00566087	10	0.0566087	60	20.3791
A11	400	3882	2.86243e+06	0.0135619	10	0.135619	40	32.5486	31.875	15.7019	1.52239		16.3754
A11	400	3643	2.86243e+06	0.012727	10	0.12727	40	30.5447	0.665187				14.3715
A11	400	3880	2.86243e+06	0.0135549	10	0.135549	40	32.5318					16.3586
empty	400	1824	3.03358e+06	0.00601269	10	0.0601269	40	14.4305	16.1732
empty	400	2558	3.03358e+06	0.00843227	10	0.0843227	40	20.2374	1.36937
empty	400	1963	3.06573e+06	0.00640304	10	0.0640304	40	15.3673
empty	400	1882	3.08157e+06	0.00610728	10	0.0610728	40	14.6575

## Sheet: chloride dependence(1D)
		uptake (nmol/mg protein)									Average	SD	SE			empty background		Average	SD	SE		final data (BG corrected)	SE	single data points
	chloride inside	22.2827	25.5711	25.237	26.9343						25.0063	1.95851	0.979254		0.646086	0.83502	0.553306	0.678138	0.143566	0.0828878		24.3281	0.982756	21.7294	25.0178	24.6837	26.381
	no chloride	5.87142	6.06883	5.84612	5.3349						5.78032	0.313191	0.156595		0.646086	0.83502	0.553306	0.678138	0.143566	0.0828878		5.10218	0.177179	5.31812	5.51552	5.29281	4.78159
	chloride inside and outside	3.68448	4.68027	5.22017	5.9271						4.878	0.945391	0.472695		0.646086	0.83502	0.553306	0.678138	0.143566	0.0828878		4.19987	0.479907	3.13117	4.12696	4.66686	5.37379
	chloride outside	2.63708	2.70457	2.92559	2.69951						2.74169	0.126385	0.0631927		0.646086	0.83502	0.553306	0.678138	0.143566	0.0828878		2.06355	0.104229	2.08377	2.15126	2.37228	2.1462

## Sheet: substrate_competition(1E)
		nmol/mg protein					Average	SD	SE			empty background		Average	SD	SE		final data (BG corrected)	SE	single data points
	Gluconate	31.6548	22.9736	25.3182	32.987		28.2334	4.84653	2.42326		0.646086	0.83502	0.553306	0.678138	0.143566	0.0828878	Gluconate	27.5553	2.42468	30.9766	22.2954	24.6401	32.3089
	Sulfate	1.62771	1.50431	1.44338	1.30748		1.47072	0.133128	0.0665638		0.646086	0.83502	0.553306	0.678138	0.143566	0.0828878	Sulfate	0.792583	0.106307	0.949575	0.826169	0.765247	0.629344
	chloride	15.1869	18.8027	19.2543	20.1606		18.3511	2.18373	1.09187		0.646086	0.83502	0.553306	0.678138	0.143566	0.0828878	chloride	17.673	1.09501	14.5088	18.1246	18.5761	19.4825
	molybdate	11.315	11.435	11.2623	10.5252		11.1344	0.412484	0.206242		0.646086	0.83502	0.553306	0.678138	0.143566	0.0828878	molybdate	10.4562	0.222275	10.6369	10.7568	10.5841	9.84708
	oxalate	1.81805	2.20188	2.05972	1.83227		1.97798	0.185852	0.0929258		0.646086	0.83502	0.553306	0.678138	0.143566	0.0828878	oxalate	1.29984	0.124521	1.13992	1.52374	1.38159	1.15413
	selenate	1.28874	1.43476	1.32207	1.43		1.36889	0.0745834	0.0372917		0.646086	0.83502	0.553306	0.678138	0.143566	0.0828878	selenate	0.690753	0.0908903	0.610604	0.756619	0.643933	0.751857
	phosphate	30.1817	32.0149	30.8444	31.2452		31.0715	0.766687	0.383343		0.646086	0.83502	0.553306	0.678138	0.143566	0.0828878	phosphate	30.3934	0.392202	29.5036	31.3367	30.1663	30.5671
	carbonate	25.0807	30.6752	32.4541	31.2212		29.8578	3.27049	1.63525		0.646086	0.83502	0.553306	0.678138	0.143566	0.0828878	carbonate	29.1797	1.63734	24.4026	29.9971	31.776	30.5431
	acetate	15.3917	14.6385	13.9739	15.0166		14.7552	0.604856	0.302428		0.646086	0.83502	0.553306	0.678138	0.143566	0.0828878	acetate	14.077	0.313581	14.7135	13.9603	13.2957	14.3385
	thiosulfate	1.40246	1.29237	1.32428	1.28599		1.32628	0.0534816	0.0267408		0.646086	0.83502	0.553306	0.678138	0.143566	0.0828878	thiosulfate	0.648138	0.0870945	0.724324	0.614233	0.646143	0.607851
	iodide	11.1356	12.1212	12.2191	12.7778		12.0634	0.682816	0.341408		0.646086	0.83502	0.553306	0.678138	0.143566	0.0828878	iodide	11.3853	0.351326	10.4575	11.4431	11.541	12.0996
ANOVA summary
F	151.504
P value	<0,000000000000001
P value summary	****
Significant diff. among means (P < 0.05)?	Yes
R squared	0.978683
Brown-Forsythe test
F (DFn, DFd)	5,58637451722906 (10, 33)
P value	7.71193e-05
P value summary	****
Are SDs significantly different (P < 0.05)?	Yes
Bartlett's test
Bartlett's statistic (corrected)	79.7228
P value	5.69e-13
P value summary	****
Are SDs significantly different (P < 0.05)?	Yes
ANOVA table	SS	DF	MS	F (DFn, DFd)	P value
Treatment (between columns)	5592.49	10	559.249	F (10, 33) = 151,504465384539	P<0,000000000000001
Residual (within columns)	121.813	33	3.6913
Total	5714.3	43
Data summary
Number of treatments (columns)	11
Number of values (total)	44
Number of families	1
Number of comparisons per family	55
Alpha	0.05
Tukey's multiple comparisons test	Mean Diff,	95,00% CI of diff,	Below threshold?	Summary	Adjusted P Value
Gluconate vs. Sulfate	26.7627	22,0719637771912 to 31,4533815493088	Yes	****	5.5e-14	A-B
Gluconate vs. chloride	9.88227	5,19156311144116 to 14,5729808835588	Yes	****	1.21409e-06	A-C
Gluconate vs. molybdate	17.099	12,4083096519412 to 21,7897274240588	Yes	****	2.096e-12	A-D
Gluconate vs. oxalate	26.2554	21,5647024241912 to 30,9461201963088	Yes	****	5.5e-14	A-E
Gluconate vs. selenate	26.8645	22,1737938604412 to 31,5552116325588	Yes	****	5.5e-14	A-F
Gluconate vs. phosphate	-2.83815	-7,52885724105884 to 1,85256053105884	No	ns	0.592455	A-G
Gluconate vs. carbonate	-1.62441	-6,31512118355884 to 3,06629658855884	No	ns	0.978595	A-H
Gluconate vs. acetate	13.4782	8,78752734394116 to 18,1689451160588	Yes	****	1.0371e-09	A-I
Gluconate vs. thiosulfate	26.9071	22,2164096009412 to 31,5978273730588	Yes	****	5.5e-14	A-J
Gluconate vs. iodide	16.17	11,4792469364412 to 20,8606647085588	Yes	****	9.322e-12	A-K
Sulfate vs. chloride	-16.8804	-21,5711095518088 to -12,1896917796912	Yes	****	2.952e-12	B-C
Sulfate vs. molybdate	-9.66365	-14,3543630113088 to -4,97294523919116	Yes	****	1.91232e-06	B-D
Sulfate vs. oxalate	-0.507261	-5,19797023905884 to 4,18344753305884	No	ns	0.999999	B-E
Sulfate vs. selenate	0.10183	-4,58887880280884 to 4,79253896930884	No	ns	>0,999999999999999	B-F
Sulfate vs. phosphate	-29.6008	-34,2915299043088 to -24,9101121321912	Yes	****	5.5e-14	B-G
Sulfate vs. carbonate	-28.3871	-33,0777938468088 to -23,6963760746912	Yes	****	5.5e-14	B-H
Sulfate vs. acetate	-13.2844	-17,9751453193088 to -8,59372754719116	Yes	****	1.48469e-09	B-I
Sulfate vs. thiosulfate	0.144446	-4,54626306230884 to 4,83515470980884	No	ns	1	B-J
Sulfate vs. iodide	-10.5927	-15,2834257268088 to -5,90200795469116	Yes	****	2.82051e-07	B-K
chloride vs. molybdate	7.21675	2,52603765444116 to 11,9074554265588	Yes	***	0.00033704	C-D
chloride vs. oxalate	16.3731	11,6824304266912 to 21,0638481988088	Yes	****	6.678e-12	C-E
chloride vs. selenate	16.9822	12,2915218629412 to 21,6729396350588	Yes	****	2.515e-12	C-F
chloride vs. phosphate	-12.7204	-17,4111292385588 to -8,02971146644116	Yes	****	4.2814e-09	C-G
chloride vs. carbonate	-11.5067	-16,1973931810588 to -6,81597540894116	Yes	****	4.50257e-08	C-H
chloride vs. acetate	3.59596	-1,09474465355884 to 8,28667311855884	No	ns	0.266591	C-I
chloride vs. thiosulfate	17.0248	12,3341376034412 to 21,7155553755588	Yes	****	2.352e-12	C-J
chloride vs. iodide	6.28768	1,59697493894116 to 10,9783927110588	Yes	**	0.00233615	C-K
molybdate vs. oxalate	9.15639	4,46568388619116 to 13,8471016583088	Yes	****	5.53124e-06	D-E
molybdate vs. selenate	9.76548	5,07477532244116 to 14,4561930945588	Yes	****	1.54716e-06	D-F
molybdate vs. phosphate	-19.9372	-24,6278757790588 to -15,2464580069412	Yes	****	8.6e-14	D-G
molybdate vs. carbonate	-18.7234	-23,4141397215588 to -14,0327219494412	Yes	****	2.25e-13	D-H
molybdate vs. acetate	-3.62078	-8,31149119405884 to 1,06992657805884	No	ns	0.258219	D-I
molybdate vs. thiosulfate	9.8081	5,11739106294116 to 14,4988088350588	Yes	****	1.41607e-06	D-J
molybdate vs. iodide	-0.929063	-5,61977160155884 to 3,76164617055884	No	ns	0.999763	D-K
oxalate vs. selenate	0.609091	-4,08161744980884 to 5,29980032230884	No	ns	0.999995	E-F
oxalate vs. phosphate	-29.0936	-33,7842685513088 to -24,4028507791912	Yes	****	5.5e-14	E-G
oxalate vs. carbonate	-27.8798	-32,5705324938088 to -23,1891147216912	Yes	****	5.5e-14	E-H
oxalate vs. acetate	-12.7772	-17,4678839663088 to -8,08646619419116	Yes	****	3.84475e-09	E-I
oxalate vs. thiosulfate	0.651707	-4,03900170930884 to 5,34241606280884	No	ns	0.999991	E-J
oxalate vs. iodide	-10.0855	-14,7761643738088 to -5,39474660169116	Yes	****	7.97575e-07	E-K
selenate vs. phosphate	-29.7027	-34,3933599875588 to -25,0119422154412	Yes	****	5.5e-14	F-G
selenate vs. carbonate	-28.4889	-33,1796239300588 to -23,7982061579412	Yes	****	5.5e-14	F-H
selenate vs. acetate	-13.3863	-18,0769754025588 to -8,69555763044116	Yes	****	1.2292e-09	F-I
selenate vs. thiosulfate	0.0426157	-4,64809314555884 to 4,73332462655884	No	ns	>0,999999999999999	F-J
selenate vs. iodide	-10.6945	-15,3852558100588 to -6,00383803794116	Yes	****	2.29328e-07	F-K
phosphate vs. carbonate	1.21374	-3,47697282855884 to 5,90444494355884	No	ns	0.997672	G-H
phosphate vs. acetate	16.3164	11,6256756989412 to 21,0070934710588	Yes	****	7.325e-12	G-I
phosphate vs. thiosulfate	29.7453	25,0545579559412 to 34,4359757280588	Yes	****	5.5e-14	G-J
phosphate vs. iodide	19.0081	14,3173952914412 to 23,6988130635588	Yes	****	1.67e-13	G-K
carbonate vs. acetate	15.1026	10,4119396414412 to 19,7933574135588	Yes	****	5.6811e-11	H-I
carbonate vs. thiosulfate	28.5315	23,8408218984412 to 33,2222396705588	Yes	****	5.5e-14	H-J
carbonate vs. iodide	17.7944	13,1036592339412 to 22,4850770060588	Yes	****	7.41e-13	H-K
acetate vs. thiosulfate	13.4289	8,73817337094116 to 18,1195911430588	Yes	****	1.13603e-09	I-J
acetate vs. iodide	2.69172	-1,99898929355884 to 7,38242847855884	No	ns	0.662079	I-K
thiosulfate vs. iodide	-10.7372	-15,4278715505588 to -6,04645377844116	Yes	****	2.10341e-07	J-K
Test details	Mean 1	Mean 2	Mean Diff,	SE of diff,	n1	n2	q	DF
Gluconate vs. Sulfate	27.5553	0.792583	26.7627	1.35855	4	4	27.8593	33
Gluconate vs. chloride	27.5553	17.673	9.88227	1.35855	4	4	10.2872	33
Gluconate vs. molybdate	27.5553	10.4562	17.099	1.35855	4	4	17.7996	33
Gluconate vs. oxalate	27.5553	1.29984	26.2554	1.35855	4	4	27.3312	33
Gluconate vs. selenate	27.5553	0.690753	26.8645	1.35855	4	4	27.9653	33
Gluconate vs. phosphate	27.5553	30.3934	-2.83815	1.35855	4	4	2.95444	33
Gluconate vs. carbonate	27.5553	29.1797	-1.62441	1.35855	4	4	1.69097	33
Gluconate vs. acetate	27.5553	14.077	13.4782	1.35855	4	4	14.0305	33
Gluconate vs. thiosulfate	27.5553	0.648138	26.9071	1.35855	4	4	28.0096	33
Gluconate vs. iodide	27.5553	11.3853	16.17	1.35855	4	4	16.8325	33
Sulfate vs. chloride	0.792583	17.673	-16.8804	1.35855	4	4	17.5721	33
Sulfate vs. molybdate	0.792583	10.4562	-9.66365	1.35855	4	4	10.0596	33
Sulfate vs. oxalate	0.792583	1.29984	-0.507261	1.35855	4	4	0.528046	33
Sulfate vs. selenate	0.792583	0.690753	0.10183	1.35855	4	4	0.106003	33
Sulfate vs. phosphate	0.792583	30.3934	-29.6008	1.35855	4	4	30.8137	33
Sulfate vs. carbonate	0.792583	29.1797	-28.3871	1.35855	4	4	29.5502	33
Sulfate vs. acetate	0.792583	14.077	-13.2844	1.35855	4	4	13.8288	33
Sulfate vs. thiosulfate	0.792583	0.648138	0.144446	1.35855	4	4	0.150364	33
Sulfate vs. iodide	0.792583	11.3853	-10.5927	1.35855	4	4	11.0267	33
chloride vs. molybdate	17.673	10.4562	7.21675	1.35855	4	4	7.51245	33
chloride vs. oxalate	17.673	1.29984	16.3731	1.35855	4	4	17.044	33
chloride vs. selenate	17.673	0.690753	16.9822	1.35855	4	4	17.6781	33
chloride vs. phosphate	17.673	30.3934	-12.7204	1.35855	4	4	13.2416	33
chloride vs. carbonate	17.673	29.1797	-11.5067	1.35855	4	4	11.9782	33
chloride vs. acetate	17.673	14.077	3.59596	1.35855	4	4	3.74331	33
chloride vs. thiosulfate	17.673	0.648138	17.0248	1.35855	4	4	17.7224	33
chloride vs. iodide	17.673	11.3853	6.28768	1.35855	4	4	6.54532	33
molybdate vs. oxalate	10.4562	1.29984	9.15639	1.35855	4	4	9.53157	33
molybdate vs. selenate	10.4562	0.690753	9.76548	1.35855	4	4	10.1656	33
molybdate vs. phosphate	10.4562	30.3934	-19.9372	1.35855	4	4	20.7541	33
molybdate vs. carbonate	10.4562	29.1797	-18.7234	1.35855	4	4	19.4906	33
molybdate vs. acetate	10.4562	14.077	-3.62078	1.35855	4	4	3.76914	33
molybdate vs. thiosulfate	10.4562	0.648138	9.8081	1.35855	4	4	10.21	33
molybdate vs. iodide	10.4562	11.3853	-0.929063	1.35855	4	4	0.967131	33
oxalate vs. selenate	1.29984	0.690753	0.609091	1.35855	4	4	0.634049	33
oxalate vs. phosphate	1.29984	30.3934	-29.0936	1.35855	4	4	30.2857	33
oxalate vs. carbonate	1.29984	29.1797	-27.8798	1.35855	4	4	29.0222	33
oxalate vs. acetate	1.29984	14.077	-12.7772	1.35855	4	4	13.3007	33
oxalate vs. thiosulfate	1.29984	0.648138	0.651707	1.35855	4	4	0.678411	33
oxalate vs. iodide	1.29984	11.3853	-10.0855	1.35855	4	4	10.4987	33
selenate vs. phosphate	0.690753	30.3934	-29.7027	1.35855	4	4	30.9197	33
selenate vs. carbonate	0.690753	29.1797	-28.4889	1.35855	4	4	29.6562	33
selenate vs. acetate	0.690753	14.077	-13.3863	1.35855	4	4	13.9348	33
selenate vs. thiosulfate	0.690753	0.648138	0.0426157	1.35855	4	4	0.0443619	33
selenate vs. iodide	0.690753	11.3853	-10.6945	1.35855	4	4	11.1328	33
phosphate vs. carbonate	30.3934	29.1797	1.21374	1.35855	4	4	1.26347	33
phosphate vs. acetate	30.3934	14.077	16.3164	1.35855	4	4	16.9849	33
phosphate vs. thiosulfate	30.3934	0.648138	29.7453	1.35855	4	4	30.9641	33
phosphate vs. iodide	30.3934	11.3853	19.0081	1.35855	4	4	19.787	33
carbonate vs. acetate	29.1797	14.077	15.1026	1.35855	4	4	15.7215	33
carbonate vs. thiosulfate	29.1797	0.648138	28.5315	1.35855	4	4	29.7006	33
carbonate vs. iodide	29.1797	11.3853	17.7944	1.35855	4	4	18.5235	33
acetate vs. thiosulfate	14.077	0.648138	13.4289	1.35855	4	4	13.9791	33
acetate vs. iodide	14.077	11.3853	2.69172	1.35855	4	4	2.80201	33
thiosulfate vs. iodide	0.648138	11.3853	-10.7372	1.35855	4	4	11.1771	33
Compact letter display
phosphate	A
carbonate	A
Gluconate	A
chloride	B
acetate	B C
iodide	C
molybdate	C
oxalate	D
Sulfate	D
selenate	D
thiosulfate	D

## Sheet: eflux_assay(1F)
CCCP + gluconate
timepoint (min)	CPM	CPM	CPM	mean	SEM		normalized	error			individual data points
0	8177	8525	8511	8404.33	113.738		1	0.0135333			0.97295	1.01436	1.01269		97.295	101.436	101.269
4	8083	8204	8127	8138	35.3601		0.96831	0.0142137			0.961766	0.976163	0.967001		96.1766	97.6163	96.7001
8	8182	7858	8157	8065.67	104.084		0.959703	0.0186997			0.973545	0.934994	0.970571		97.3545	93.4994	97.0571
16	7748	7828	7376	7650.67	139.262		0.910324	0.0226822			0.921905	0.931424	0.877642		92.1905	93.1424	87.7642
32	7506	7491	7900	7632.33	133.903		0.908143	0.0221574			0.893111	0.891326	0.939991		89.3111	89.1326	93.9991
CCCP + cold sulfate
timepoint (min)	CPM	CPM	CPM	mean	SEM						individual data points
0	6136	5879	5709	5908	124.114		1	0.0210078			1.03859	0.995091	0.966317		103.859	99.5091	96.6317
4	4955	4965	5003	4974.33	14.6211		0.841966	0.0212125			0.838693	0.840386	0.846818		83.8693	84.0386	84.6818
8	3650	4043	3881	3858	114.031		0.653013	0.0362621			0.617806	0.684326	0.656906		61.7806	68.4326	65.6906
16	2585	2568	2583	2578.67	5.36449		0.43647	0.0211106			0.437542	0.434665	0.437204		43.7542	43.4665	43.7204
32	2696	2670	2656	2674	11.7189		0.452607	0.0214601			0.45633	0.45193	0.44956		45.633	45.193	44.956
CCCP + cold oxalate
timepoint (min)	CPM	CPM	CPM	mean	SEM						individual data points
0	8346	8461	8538	8448.33	55.7863		1	0.00660323			0.987887	1.0015	1.01061		98.7887	100.15	101.061
4	6361	6463	6410	6411.33	29.4524		0.758887	0.00804399			0.75293	0.765003	0.75873		75.293	76.5003	75.873
8	4662	4601	5795	5019.33	388.233		0.594121	0.0776289			0.551825	0.544604	0.685934		55.1825	54.4604	68.5934
16	3120	2989	2814	2974.33	88.6385		0.352062	0.0305239			0.369304	0.353798	0.333083		36.9304	35.3798	33.3083
32	2811	2779	2847	2812.33	19.6412		0.332886	0.00961137			0.332728	0.328941	0.33699		33.2728	32.8941	33.699
CCCP + cold selenate
timepoint (min)	CPM	CPM	CPM	mean	SEM						individual data points
0	8498	8702	8657	8619	61.8789		1	0.00717936			0.985961	1.00963	1.00441		98.5961	100.963	100.441
4	6721	6993	6906	6873.33	80.2004		0.797463	0.0137001			0.779789	0.811347	0.801253		77.9789	81.1347	80.1253
8	5638	5647	5367	5550.67	91.8701		0.644004	0.0180412			0.654136	0.65518	0.622694		65.4136	65.518	62.2694
16	4019	3780	3956	3918.33	71.5177		0.454616	0.0196133			0.466295	0.438566	0.458986		46.6295	43.8566	45.8986
32	3749	3441	3628	3606	89.5898		0.418378	0.0258612			0.434969	0.399234	0.420931		43.4969	39.9234	42.0931

## Sheet: valinomycin
			inside/outside potassium in mM	nmol/mg protein					Average	SD	SE			empty background		Average	SD	SE		final data (BG corrected)	SE	single data points
			5K/50K	28.9905	28.6713	33.0424	30.9531		30.4143	2.02175	1.01087		0.646086	0.83502	0.553306	0.678138	0.143566	0.0828878	5K/50K	29.7362	1.01427	28.3124	27.9931	32.3643	30.2749
			5K/50K valinomycin	33.31	31.335	28.5304	32.1284		31.326	2.03269	1.01635		0.646086	0.83502	0.553306	0.678138	0.143566	0.0828878	5K/50K valinomycin	30.6478	1.01972	32.6319	30.6568	27.8523	31.4503
			K50/K50	22.2137	23.9172	22.2579	21.2248		22.4034	1.1162	0.558099		0.646086	0.83502	0.553306	0.678138	0.143566	0.0828878	K50/K50	21.7253	0.56422	21.5356	23.239	21.5798	20.5467
			K50/K50 valinomycin	20.9917	20.3396	18.9698	20.2268		20.132	0.844969	0.422484		0.646086	0.83502	0.553306	0.678138	0.143566	0.0828878	K50/K50 valinomycin	19.4538	0.430539	20.3136	19.6615	18.2917	19.5487
			K50/K5	26.6141	25.8294	22.9283	21.9501		24.3305	2.24305	1.12153		0.646086	0.83502	0.553306	0.678138	0.143566	0.0828878	K50/K5	23.6523	1.12459	25.936	25.1513	22.2502	21.272
			K50/K5 valinomycin	16.8671	15.8798	17.9047	17.1399		16.9479	0.836623	0.418312		0.646086	0.83502	0.553306	0.678138	0.143566	0.0828878	K50/K5 valinomycin	16.2697	0.426445	16.189	15.2016	17.2266	16.4617
			normalized data
			5K/50K																	100	3.41088	95.212	94.1383	108.838	101.812
			5K/50K valinomycin																	103.066	3.42922	109.738	103.096	93.6646	105.764
			K50/K50																	100	2.59707	99.1268	106.968	99.3302	94.5751
			K50/K50 valinomycin																	89.5448	1.98174	93.5021	90.5004	84.1953	89.9814
			K50/K5																	100	4.75465	109.655	106.337	94.0718	89.936
			K50/K5 valinomycin																	68.787	1.80297	68.4456	64.2712	72.8326	69.5987

## Sheet: potassium_sodium_effect
					potassium	21.0405	28.2187	30.9034	31.2063
					sodium	30.2711	31.4298	27.8425	30.1804
	uptake (nmol/mg protein)									Average	SD	SE			empty background		Average	SD	SE		final data (BG corrected)	SE	single data points
potassium	21.0405	28.2187	30.9034	31.2063						27.8422	4.72907	2.36453		0.646086	0.83502	0.553306	0.678138	0.143566	0.0828878		27.1641	2.36599	20.3624	27.5405	30.2252	30.5281	0.452158
sodium	30.2711	31.4298	27.8425	30.1804						29.9309	1.504	0.751999		0.646086	0.83502	0.553306	0.678138	0.143566	0.0828878		29.2528	0.756554	29.593	30.7516	27.1644	29.5022

## Sheet: E320_uptake(3F)
	EQ						Average	SD	SE			empty background		Average	SD	SE		final data (BG corrected)	SE	single data points					statistics
	pH5	3.58667	3.77593	4.11223	3.75716		3.808	0.219968	0.109984		0.646086	0.83502	0.553306	0.678138	0.143566	0.0828878	EQ pH5	3.12986	0.13772	2.90853	3.09779	3.43409	3.07902		0.0196335	FALSE
	pH 7.5	4.40114	4.3316	4.32078	3.9978		4.26283	0.180236	0.0901182		0.646086	0.83502	0.553306	0.678138	0.143566	0.0828878	EQ pH 7.5	3.58469	0.12244	3.723	3.65346	3.64264	3.31967
	WT																								0.00681998
	pH 7.5	4.8818	5.08733	5.30109			5.09007	0.209656	0.121045		0.646086	0.83502	0.553306	0.678138	0.143566	0.0828878		4.41194	0.146705	4.32849	4.53403	4.74778			0.00781593
	pH 5.0	22.6518	22.3381	27.6687			24.2195	2.99118	1.72696		0.646086	0.83502	0.553306	0.678138	0.143566	0.0828878		23.5414	1.72895	22.0985	21.7848	27.1154

## Sheet: thermal_melting_WT(3A)
								SLC26A11 WT pH 7.5 chloride titration																						SLC26A11 WT pH 5 chloride titration
T	0 mM	S.D	0.3125 mM	S.D	0.625 mM	S.D	1.25 mM	S.D	2.5 mM	S.D	5 mM	S.D	10 mM	S.D	20 mM	S.D	40 mM	S.D	80 mM	S.D	T	0 mM	S.D	0.3125 mM	S.D	0.625 mM	S.D	1.25 mM	S.D	2.5 mM	S.D	5 mM	S.D	10 mM	S.D	20 mM	S.D	40 mM	S.D	80 mM	S.D	T	0 mM	S.D	0.3125 mM	S.D	0.625 mM	S.D	1.25 mM
19.9975	0.00136	0.000281319	0.00114	0.000120479	0.00129	0.000356796	0.00126	3.1715e-05	0.00113	0.000259407	0.00107	0.000434396	0.00112	0.000239804	0.000804936	7.54721e-05	0.000851264	0.000294547	0.000686989	0.000197038	20.0479	0.00115	8.37632e-05	0.00122	1.59758e-05	0.00113	4.58621e-05	0.00125	2.88901e-05	0.00111	0.000131163	0.00101	7.30883e-05	0.00099838	7.89946e-05	0.000802676	0.000163534	0.000938614	0.000305525	0.000913875	0.000433072	19.999	0.00178	0.000201645	0.00196	0.000198273	0.00165	0.000268084	0.00166
20.0439	0.00136	0.000279137	0.00115	0.000118565	0.0013	0.0003502	0.00126	2.7634e-05	0.00113	0.000256653	0.00107	0.00042437	0.00111	0.000235519	0.000812134	7.62669e-05	0.000855971	0.000290733	0.000691802	0.00019522	20.0977	0.00115	8.37474e-05	0.00122	1.63009e-05	0.00113	4.57335e-05	0.00125	2.88201e-05	0.00111	0.000130885	0.00101	7.31629e-05	0.000998066	7.84425e-05	0.000803944	0.000162152	0.000935413	0.000300192	0.000909509	0.000426592	20.0458	0.00177	0.000199082	0.00196	0.000193486	0.00165	0.000265355	0.00166
20.0903	0.00137	0.000276889	0.00116	0.000116696	0.0013	0.000343586	0.00127	2.3596e-05	0.00113	0.00025384	0.00107	0.000414343	0.00111	0.000231298	0.000819325	7.71076e-05	0.000860688	0.000286872	0.000696653	0.000193426	20.1474	0.00115	8.37298e-05	0.00122	1.66324e-05	0.00113	4.56029e-05	0.00124	2.87547e-05	0.00111	0.000130603	0.00101	7.32376e-05	0.000997746	7.78829e-05	0.00080522	0.000160757	0.000932186	0.000294846	0.000905124	0.00042014	20.0926	0.00177	0.000196524	0.00195	0.000188714	0.00165	0.000262617	0.00166
20.1367	0.00137	0.000274575	0.00117	0.000114873	0.00131	0.000336956	0.00127	1.96093e-05	0.00113	0.000250965	0.00107	0.000404319	0.00111	0.000227143	0.000826509	7.79839e-05	0.000865415	0.000282962	0.000701543	0.000191651	20.1972	0.00115	8.37102e-05	0.00122	1.69701e-05	0.00113	4.54703e-05	0.00124	2.86941e-05	0.00111	0.000130318	0.00101	7.33125e-05	0.000997419	7.73156e-05	0.000806507	0.000159348	0.000928932	0.00028949	0.000900719	0.000413715	20.1394	0.00176	0.000193971	0.00194	0.000183957	0.00165	0.000259869	0.00166
20.1831	0.00137	0.000272193	0.00117	0.000113097	0.00131	0.00033031	0.00128	1.5689e-05	0.00114	0.000248023	0.00107	0.000394299	0.00111	0.000223055	0.000833683	7.8886e-05	0.000870151	0.000279001	0.000706472	0.000189894	20.247	0.00115	8.36885e-05	0.00122	1.7314e-05	0.00113	4.53356e-05	0.00124	2.86386e-05	0.00111	0.000130028	0.00101	7.33874e-05	0.000997084	7.67402e-05	0.000807803	0.000157925	0.000925651	0.000284123	0.000896293	0.00040732	20.1862	0.00176	0.000191422	0.00194	0.000179217	0.00165	0.000257111	0.00166
20.2294	0.00137	0.000269743	0.00118	0.000111368	0.00131	0.00032365	0.00128	1.18692e-05	0.00114	0.000245011	0.00107	0.000384287	0.00111	0.000219033	0.000840848	7.98042e-05	0.000874896	0.000274988	0.000711442	0.00018815	20.2968	0.00115	8.36646e-05	0.00122	1.7664e-05	0.00113	4.51988e-05	0.00124	2.85884e-05	0.00111	0.000129734	0.00101	7.34625e-05	0.000996743	7.61567e-05	0.000809108	0.000156487	0.000922342	0.000278747	0.000891848	0.000400958	20.2329	0.00175	0.000188879	0.00193	0.000174495	0.00165	0.000254343	0.00166
20.2758	0.00137	0.000267226	0.00119	0.000109687	0.00132	0.000316976	0.00128	8.24224e-06	0.00114	0.000241926	0.00107	0.000374286	0.0011	0.000215078	0.000848002	8.073e-05	0.00087965	0.000270921	0.000716453	0.000186417	20.3466	0.00115	8.36384e-05	0.00122	1.80201e-05	0.00113	4.50598e-05	0.00124	2.85437e-05	0.00111	0.000129435	0.00101	7.35376e-05	0.000996394	7.55648e-05	0.000810424	0.000155036	0.000919006	0.000273364	0.000887382	0.00039463	20.2797	0.00175	0.000186341	0.00192	0.000169791	0.00165	0.000251565	0.00165
20.3222	0.00137	0.00026464	0.0012	0.000108054	0.00132	0.000310291	0.00129	5.15014e-06	0.00114	0.000238764	0.00107	0.000364299	0.0011	0.00021119	0.000855145	8.16552e-05	0.000884412	0.000266798	0.000721505	0.000184691	20.3964	0.00115	8.36097e-05	0.00122	1.83821e-05	0.00113	4.49186e-05	0.00124	2.85046e-05	0.00111	0.000129133	0.00101	7.36127e-05	0.000996037	7.49643e-05	0.000811749	0.000153569	0.000915641	0.000267975	0.000882897	0.000388339	20.3265	0.00174	0.000183809	0.00192	0.000165108	0.00165	0.000248777	0.00165
20.3686	0.00138	0.000261986	0.0012	0.000106468	0.00133	0.000303596	0.00129	3.97959e-06	0.00114	0.000235523	0.00107	0.000354329	0.0011	0.00020737	0.000862275	8.25724e-05	0.000889183	0.000262619	0.000726599	0.000182969	20.4462	0.00115	8.35785e-05	0.00121	1.87499e-05	0.00113	4.4775e-05	0.00124	2.84715e-05	0.00111	0.000128825	0.00101	7.36879e-05	0.000995671	7.4355e-05	0.000813083	0.000152089	0.000912248	0.000262583	0.000878392	0.000382087	20.3733	0.00174	0.000181283	0.00191	0.000160446	0.00165	0.00024598	0.00165
20.415	0.00138	0.000259266	0.00121	0.00010493	0.00133	0.000296894	0.0013	5.92114e-06	0.00115	0.000232199	0.00107	0.000344382	0.0011	0.000203616	0.000869391	8.34745e-05	0.00089396	0.000258383	0.000731736	0.000181248	20.496	0.00115	8.35445e-05	0.00121	1.91234e-05	0.00113	4.4629e-05	0.00124	2.84445e-05	0.0011	0.000128514	0.00101	7.37629e-05	0.000995298	7.37369e-05	0.000814427	0.000150593	0.000908827	0.00025719	0.000873868	0.000375877	20.42	0.00173	0.000178764	0.00191	0.000155808	0.00165	0.000243171	0.00165
20.4613	0.00138	0.000256479	0.00122	0.000103441	0.00133	0.000290187	0.0013	9.13093e-06	0.00115	0.00022879	0.00107	0.000334461	0.0011	0.00019993	0.000876492	8.43554e-05	0.000898745	0.000254087	0.000736914	0.000179525	20.5458	0.00115	8.35077e-05	0.00121	1.95025e-05	0.00113	4.44806e-05	0.00124	2.84238e-05	0.0011	0.000128197	0.00101	7.38378e-05	0.000994916	7.31096e-05	0.000815781	0.000149083	0.000905377	0.0002518	0.000869324	0.000369712	20.4668	0.00173	0.000176253	0.0019	0.000151194	0.00165	0.000240353	0.00165
20.5077	0.00138	0.000253628	0.00122	0.000101999	0.00134	0.000283477	0.0013	1.26475e-05	0.00115	0.000225293	0.00107	0.000324573	0.0011	0.000196309	0.000883577	8.52096e-05	0.000903535	0.000249732	0.000742135	0.000177797	20.5955	0.00115	8.34679e-05	0.00121	1.98871e-05	0.00113	4.43298e-05	0.00123	2.84098e-05	0.0011	0.000127876	0.00101	7.39126e-05	0.000994525	7.24732e-05	0.000817144	0.000147559	0.000901899	0.000246414	0.000864763	0.000363594	20.5136	0.00172	0.000173749	0.00189	0.000146607	0.00165	0.000237525	0.00165
20.5541	0.00138	0.000250714	0.00123	0.000100604	0.00134	0.000276768	0.00131	1.62482e-05	0.00115	0.000221707	0.00108	0.000314721	0.0011	0.000192755	0.000890646	8.60321e-05	0.000908331	0.000245316	0.000747398	0.000176062	20.6453	0.00114	8.3425e-05	0.00121	2.0277e-05	0.00113	4.41765e-05	0.00123	2.84024e-05	0.0011	0.00012755	0.00101	7.39871e-05	0.000994125	7.18274e-05	0.000818516	0.00014602	0.000898394	0.000241037	0.000860183	0.000357526	20.5604	0.00172	0.000171253	0.00189	0.000142049	0.00164	0.000234687	0.00165
20.6005	0.00138	0.000247739	0.00124	9.9256e-05	0.00135	0.000270063	0.00131	1.9867e-05	0.00115	0.000218029	0.00108	0.000304913	0.0011	0.000189265	0.000897696	8.68184e-05	0.000913132	0.000240839	0.000752703	0.000174316	20.6951	0.00114	8.33789e-05	0.00121	2.06721e-05	0.00113	4.40206e-05	0.00123	2.84021e-05	0.0011	0.000127219	0.00101	7.40614e-05	0.000993715	7.11722e-05	0.000819897	0.000144466	0.00089486	0.000235673	0.000855585	0.000351512	20.6072	0.00171	0.000168766	0.00188	0.000137521	0.00164	0.000231839	0.00164
20.6469	0.00139	0.000244705	0.00124	9.79548e-05	0.00135	0.000263366	0.00131	2.34789e-05	0.00115	0.000214258	0.00108	0.000295155	0.00109	0.000185839	0.000904726	8.75649e-05	0.000917936	0.0002363	0.00075805	0.000172558	20.7449	0.00114	8.33294e-05	0.00121	2.10723e-05	0.00113	4.38621e-05	0.00123	2.8409e-05	0.0011	0.000126884	0.00101	7.41354e-05	0.000993296	7.05075e-05	0.000821286	0.000142898	0.0008913	0.000230326	0.000850971	0.000345553	20.6539	0.00171	0.000166288	0.00187	0.000133027	0.00164	0.000228981	0.00164
20.6932	0.00139	0.000241615	0.00125	9.66994e-05	0.00135	0.00025668	0.00132	2.70724e-05	0.00116	0.000210392	0.00108	0.000285454	0.00109	0.000182475	0.000911736	8.82683e-05	0.000922743	0.000231699	0.000763439	0.000170786	20.7947	0.00114	8.32764e-05	0.0012	2.14775e-05	0.00113	4.37009e-05	0.00123	2.84233e-05	0.0011	0.000126543	0.00101	7.4209e-05	0.000992867	6.98332e-05	0.000822683	0.000141317	0.000887712	0.000224999	0.000846341	0.000339652	20.7007	0.0017	0.000163819	0.00187	0.00012857	0.00164	0.000226114	0.00164
20.7396	0.00139	0.000238473	0.00125	9.54893e-05	0.00136	0.00025001	0.00132	3.06416e-05	0.00116	0.000206432	0.00108	0.000275817	0.00109	0.000179173	0.000918725	8.89261e-05	0.000927553	0.000227037	0.00076887	0.000168996	20.8445	0.00114	8.32196e-05	0.0012	2.18873e-05	0.00113	4.35371e-05	0.00123	2.84452e-05	0.0011	0.000126198	0.00101	7.42821e-05	0.000992429	6.91493e-05	0.000824088	0.000139721	0.000884098	0.000219699	0.000841695	0.000333813	20.7475	0.0017	0.000161361	0.00186	0.000124151	0.00164	0.000223237	0.00164
20.786	0.00139	0.000235282	0.00126	9.43238e-05	0.00136	0.000243361	0.00132	3.41838e-05	0.00116	0.000202377	0.00108	0.000266254	0.00109	0.00017593	0.000925691	8.9536e-05	0.000932363	0.000222312	0.000774342	0.000167188	20.8943	0.00114	8.31591e-05	0.0012	2.23018e-05	0.00112	4.33706e-05	0.00123	2.84749e-05	0.0011	0.000125847	0.00101	7.43547e-05	0.00099198	6.84556e-05	0.000825501	0.000138112	0.000880459	0.000214431	0.000837035	0.000328039	20.7943	0.00169	0.000158913	0.00185	0.000119776	0.00164	0.00022035	0.00164
20.8324	0.00139	0.000232045	0.00127	9.32019e-05	0.00137	0.000236736	0.00133	3.76977e-05	0.00116	0.000198225	0.00108	0.000256772	0.00109	0.000172746	0.000932634	9.00964e-05	0.000937174	0.000217525	0.000779854	0.00016536	20.9441	0.00114	8.30945e-05	0.0012	2.27207e-05	0.00112	4.32013e-05	0.00123	2.85125e-05	0.0011	0.000125492	0.00101	7.44267e-05	0.00099152	6.77521e-05	0.000826921	0.00013649	0.000876794	0.0002092	0.000832361	0.000322331	20.8411	0.00169	0.000156477	0.00185	0.000115446	0.00164	0.000217455	0.00164
20.8788	0.00139	0.000228769	0.00127	9.2123e-05	0.00137	0.000230143	0.00133	4.11824e-05	0.00116	0.000193979	0.00108	0.000247381	0.00109	0.000169618	0.000939552	9.06063e-05	0.000941985	0.000212676	0.000785406	0.00016351	20.9938	0.00114	8.30259e-05	0.0012	2.31439e-05	0.00112	4.30293e-05	0.00122	2.85583e-05	0.00109	0.000125131	0.00101	7.44981e-05	0.00099105	6.70389e-05	0.000828347	0.000134856	0.000873104	0.000204012	0.000827674	0.000316694	20.8878	0.00168	0.000154053	0.00184	0.000111168	0.00164	0.00021455	0.00164
20.9251	0.0014	0.000225456	0.00128	9.10859e-05	0.00137	0.000223587	0.00133	4.46384e-05	0.00117	0.000189638	0.00109	0.000238094	0.00109	0.000166544	0.000946445	9.1065e-05	0.000946795	0.000207767	0.000790998	0.000161639	21.0436	0.00114	8.29529e-05	0.0012	2.35711e-05	0.00112	4.28544e-05	0.00122	2.86123e-05	0.00109	0.000124765	0.00101	7.45686e-05	0.000990568	6.63158e-05	0.00082978	0.000133209	0.000869391	0.000198876	0.000822974	0.000311128	20.9346	0.00168	0.000151641	0.00184	0.000106944	0.00164	0.000211636	0.00163
20.9715	0.0014	0.000222113	0.00128	9.00895e-05	0.00138	0.000217073	0.00134	4.80663e-05	0.00117	0.000185204	0.00109	0.00022892	0.00109	0.000163524	0.000953313	9.14723e-05	0.000951602	0.000202796	0.000796629	0.000159744	21.0934	0.00114	8.28754e-05	0.0012	2.40022e-05	0.00112	4.26768e-05	0.00122	2.86747e-05	0.00109	0.000124394	0.00101	7.46383e-05	0.000990076	6.55829e-05	0.000831218	0.00013155	0.000865654	0.000193797	0.000818264	0.000305638	20.9814	0.00168	0.000149242	0.00183	0.000102782	0.00164	0.000208714	0.00163
21.0179	0.0014	0.000218746	0.00129	8.91328e-05	0.00138	0.000210609	0.00134	5.14671e-05	0.00117	0.000180679	0.00109	0.000219873	0.00109	0.000160554	0.000960154	9.18284e-05	0.000956406	0.000197766	0.000802298	0.000157826	21.1432	0.00114	8.27933e-05	0.00119	2.4437e-05	0.00112	4.24963e-05	0.00122	2.87456e-05	0.00109	0.000124018	0.00101	7.47071e-05	0.000989572	6.48402e-05	0.000832661	0.000129879	0.000861895	0.000188784	0.000813542	0.000300225	21.0282	0.00167	0.000146857	0.00182	9.86867e-05	0.00164	0.000205783	0.00163
21.0643	0.0014	0.000215361	0.0013	8.82143e-05	0.00139	0.000204202	0.00134	5.48422e-05	0.00117	0.000176065	0.00109	0.000210967	0.00109	0.000157633	0.000966968	9.21339e-05	0.000961207	0.000192677	0.000808004	0.000155886	21.193	0.00114	8.27064e-05	0.00119	2.48752e-05	0.00112	4.23128e-05	0.00122	2.88252e-05	0.00109	0.000123637	0.00101	7.47748e-05	0.000989057	6.40876e-05	0.000834109	0.000128198	0.000858115	0.000183845	0.000808811	0.000294892	21.075	0.00167	0.000144486	0.00182	9.46653e-05	0.00163	0.000202845	0.00163
21.1106	0.0014	0.000211964	0.0013	8.73331e-05	0.00139	0.00019786	0.00134	5.8193e-05	0.00117	0.000171366	0.00109	0.000202218	0.00109	0.000154759	0.000973756	9.23898e-05	0.000966003	0.00018753	0.000813747	0.000153922	21.2428	0.00113	8.26146e-05	0.00119	2.53166e-05	0.00112	4.21265e-05	0.00122	2.89134e-05	0.00109	0.000123251	0.00101	7.48414e-05	0.000988529	6.33253e-05	0.00083556	0.000126507	0.000854314	0.000178991	0.000804071	0.000289641	21.1217	0.00166	0.00014213	0.00181	9.07258e-05	0.00163	0.000199898	0.00163
21.157	0.0014	0.000208564	0.00131	8.6488e-05	0.0014	0.000191591	0.00135	6.15215e-05	0.00117	0.000166586	0.00109	0.000193643	0.00109	0.000151931	0.000980516	9.25972e-05	0.000970794	0.000182327	0.000819524	0.000151937	21.2926	0.00113	8.25175e-05	0.00119	2.57611e-05	0.00112	4.19373e-05	0.00122	2.90104e-05	0.00109	0.000122859	0.00101	7.49068e-05	0.00098799	6.25532e-05	0.000837015	0.000124806	0.000850494	0.000174229	0.000799323	0.000284474	21.1685	0.00166	0.000139789	0.0018	8.68771e-05	0.00163	0.000196944	0.00163
21.2034	0.0014	0.000205167	0.00131	8.56784e-05	0.0014	0.000185404	0.00135	6.4829e-05	0.00118	0.000161729	0.0011	0.000185262	0.00109	0.000149146	0.00098725	9.27577e-05	0.000975579	0.00017707	0.000825335	0.000149932	21.3424	0.00113	8.24151e-05	0.00119	2.62083e-05	0.00112	4.17451e-05	0.00121	2.91162e-05	0.00109	0.000122463	0.00101	7.49708e-05	0.000987439	6.17715e-05	0.000838473	0.000123096	0.000846656	0.000169572	0.000794568	0.000279392	21.2153	0.00165	0.000137464	0.0018	8.31296e-05	0.00163	0.000193982	0.00163
21.2498	0.00141	0.000201782	0.00132	8.4904e-05	0.0014	0.000179309	0.00135	6.8117e-05	0.00118	0.000156801	0.0011	0.000177094	0.00109	0.000146403	0.000993956	9.28726e-05	0.000980359	0.000171759	0.000831179	0.00014791	21.3922	0.00113	8.23073e-05	0.00119	2.66581e-05	0.00112	4.155e-05	0.00121	2.92307e-05	0.00109	0.000122062	0.00101	7.50333e-05	0.000986875	6.09802e-05	0.000839932	0.000121378	0.0008428	0.000165031	0.000789806	0.000274398	21.2621	0.00165	0.000135156	0.00179	7.9495e-05	0.00163	0.000191013	0.00162
21.2962	0.00141	0.000198416	0.00132	8.41648e-05	0.00141	0.000173315	0.00135	7.13867e-05	0.00118	0.000151809	0.0011	0.000169165	0.00109	0.000143703	0.001	9.29435e-05	0.000985134	0.000166396	0.000837052	0.000145871	21.4419	0.00113	8.21938e-05	0.00118	2.71101e-05	0.00112	4.1352e-05	0.00121	2.93541e-05	0.00108	0.000121655	0.00101	7.50943e-05	0.000986298	6.01793e-05	0.000841393	0.000119652	0.000838928	0.000160617	0.000785038	0.000269492	21.3089	0.00164	0.000132866	0.00179	7.59869e-05	0.00163	0.000188038	0.00162
21.3425	0.00141	0.000195077	0.00133	8.34615e-05	0.00141	0.000167433	0.00136	7.46387e-05	0.00118	0.000146761	0.0011	0.000161501	0.00109	0.000141043	0.00101	9.29721e-05	0.000989904	0.000160984	0.000842953	0.000143821	21.4917	0.00113	8.20745e-05	0.00118	2.7564e-05	0.00112	4.11509e-05	0.00121	2.94862e-05	0.00108	0.000121244	0.00101	7.51536e-05	0.000985708	5.93692e-05	0.000842854	0.00011792	0.00083504	0.000156344	0.000780265	0.000264675	21.3556	0.00164	0.000130593	0.00178	7.26206e-05	0.00163	0.000185056	0.00162
21.3889	0.00141	0.000191773	0.00133	8.27949e-05	0.00142	0.000161674	0.00136	7.78738e-05	0.00118	0.000141666	0.0011	0.000154132	0.00109	0.000138425	0.00101	9.29601e-05	0.000994669	0.000155526	0.000848881	0.000141761	21.5415	0.00113	8.19491e-05	0.00118	2.80198e-05	0.00112	4.0947e-05	0.00121	2.9627e-05	0.00108	0.000120827	0.00101	7.52112e-05	0.000985106	5.85497e-05	0.000844315	0.000116182	0.000831139	0.000152226	0.000775487	0.000259948	21.4024	0.00164	0.000128339	0.00177	6.94135e-05	0.00163	0.000182069	0.00162
21.4353	0.00141	0.000188513	0.00134	8.21671e-05	0.00142	0.000156051	0.00136	8.10922e-05	0.00118	0.000136533	0.00111	0.000147089	0.00109	0.00013585	0.00102	9.29093e-05	0.000999432	0.000150025	0.000854831	0.000139696	21.5913	0.00113	8.18177e-05	0.00118	2.84769e-05	0.00111	4.07401e-05	0.00121	2.97765e-05	0.00108	0.000120406	0.00101	7.52667e-05	0.000984491	5.77213e-05	0.000845775	0.000114439	0.000827225	0.000148276	0.000770706	0.000255312	21.4492	0.00163	0.000126104	0.00177	6.63852e-05	0.00163	0.000179075	0.00162
21.4817	0.00141	0.000185306	0.00134	8.158e-05	0.00143	0.000150575	0.00136	8.42938e-05	0.00119	0.000131374	0.00111	0.000140408	0.00109	0.00013332	0.00103	9.28219e-05	0.001	0.000144485	0.000860803	0.000137631	21.6411	0.00113	8.168e-05	0.00118	2.89352e-05	0.00111	4.05303e-05	0.0012	2.99344e-05	0.00108	0.00011998	0.00101	7.53203e-05	0.000983862	5.6884e-05	0.000847233	0.000112692	0.000823301	0.000144511	0.000765923	0.000250766	21.496	0.00163	0.000123888	0.00176	6.35576e-05	0.00163	0.000176076	0.00162
21.5281	0.00141	0.00018216	0.00135	8.10366e-05	0.00143	0.000145259	0.00136	8.74783e-05	0.00119	0.000126203	0.00111	0.000134128	0.00109	0.000130836	0.00103	9.27008e-05	0.00101	0.000138909	0.000866792	0.000135572	21.6909	0.00113	8.15359e-05	0.00118	2.93943e-05	0.00111	4.03175e-05	0.0012	3.01006e-05	0.00108	0.000119549	0.00101	7.53716e-05	0.00098322	5.60382e-05	0.000848688	0.000110943	0.000819366	0.000140945	0.000761138	0.00024631	21.5428	0.00162	0.000121693	0.00175	6.09544e-05	0.00162	0.000173073	0.00162
21.5744	0.00141	0.000179084	0.00135	8.05403e-05	0.00143	0.000140116	0.00137	9.06451e-05	0.00119	0.000121034	0.00111	0.00012829	0.00109	0.000128401	0.00104	9.25492e-05	0.00101	0.000133303	0.000872797	0.000133525	21.7407	0.00113	8.13854e-05	0.00117	2.9854e-05	0.00111	4.0102e-05	0.0012	3.02751e-05	0.00108	0.000119114	0.00101	7.54207e-05	0.000982565	5.51841e-05	0.00085014	0.000109192	0.000815423	0.000137595	0.000756352	0.000241944	21.5895	0.00162	0.000119519	0.00175	5.86016e-05	0.00162	0.000170065	0.00162
21.6208	0.00142	0.000176088	0.00136	8.00945e-05	0.00144	0.000135161	0.00137	9.37934e-05	0.00119	0.000115884	0.00111	0.000122937	0.00109	0.000126021	0.00105	9.23705e-05	0.00102	0.000127672	0.000878814	0.000131498	21.7905	0.00112	8.12284e-05	0.00117	3.03139e-05	0.00111	3.98836e-05	0.0012	3.04575e-05	0.00107	0.000118675	0.00101	7.54674e-05	0.000981896	5.43221e-05	0.000851587	0.000107441	0.000811473	0.000134479	0.000751568	0.000237665	21.6363	0.00161	0.000117367	0.00174	5.65257e-05	0.00162	0.000167053	0.00161
21.6672	0.00142	0.00017318	0.00136	7.97031e-05	0.00144	0.000130408	0.00137	9.6922e-05	0.00119	0.000110773	0.00112	0.000118115	0.00109	0.000123698	0.00105	9.21685e-05	0.00102	0.000122021	0.000884839	0.000129499	21.8403	0.00112	8.10649e-05	0.00117	3.07735e-05	0.00111	3.96625e-05	0.0012	3.06477e-05	0.00107	0.000118231	0.00101	7.55115e-05	0.000981215	5.34526e-05	0.000853029	0.00010569	0.000807518	0.000131613	0.000746784	0.000233472	21.6831	0.00161	0.000115236	0.00174	5.47535e-05	0.00162	0.000164037	0.00161
21.7136	0.00142	0.000170369	0.00137	7.93701e-05	0.00145	0.000125873	0.00137	0.00010003	0.0012	0.000105723	0.00112	0.000113867	0.00109	0.000121439	0.00106	9.19469e-05	0.00103	0.000116356	0.000890869	0.000127538	21.89	0.00112	8.0895e-05	0.00117	3.12327e-05	0.00111	3.94389e-05	0.0012	3.08453e-05	0.00107	0.000117783	0.00101	7.55531e-05	0.00098052	5.25761e-05	0.000854464	0.000103943	0.000803558	0.000129013	0.000742003	0.000229363	21.7299	0.00161	0.000113128	0.00173	5.33104e-05	0.00162	0.000161018	0.00161
21.76	0.00142	0.000167662	0.00137	7.90996e-05	0.00145	0.000121574	0.00137	0.000103115	0.0012	0.000100761	0.00112	0.000110236	0.00109	0.00011925	0.00107	9.17096e-05	0.00103	0.000110684	0.000896901	0.000125625	21.9398	0.00112	8.07188e-05	0.00117	3.16913e-05	0.00111	3.92127e-05	0.00119	3.105e-05	0.00107	0.000117332	0.00101	7.5592e-05	0.000979813	5.16933e-05	0.000855893	0.000102199	0.000799597	0.000126696	0.000737226	0.000225334	21.7767	0.0016	0.000111043	0.00172	5.22186e-05	0.00162	0.000157996	0.00161
21.8063	0.00142	0.000165067	0.00138	7.88955e-05	0.00146	0.000117527	0.00137	0.000106177	0.0012	9.59162e-05	0.00112	0.000107258	0.0011	0.000117139	0.00107	9.14611e-05	0.00104	0.000105013	0.000902931	0.000123774	21.9896	0.00112	8.05364e-05	0.00116	3.21486e-05	0.00111	3.89841e-05	0.00119	3.12616e-05	0.00107	0.000116878	0.00101	7.56281e-05	0.000979094	5.08046e-05	0.000857314	0.00010046	0.000795634	0.000124679	0.000732451	0.00022138	21.8234	0.0016	0.000108981	0.00172	5.14952e-05	0.00162	0.000154972	0.00161
21.8527	0.00142	0.00016259	0.00138	7.87617e-05	0.00146	0.00011375	0.00138	0.000109213	0.0012	9.12253e-05	0.00113	0.000104963	0.0011	0.000115115	0.00108	9.12057e-05	0.00104	9.93505e-05	0.000908956	0.000121997	22.0394	0.00112	8.03482e-05	0.00116	3.26047e-05	0.00111	3.87533e-05	0.00119	3.14797e-05	0.00107	0.00011642	0.00101	7.56614e-05	0.000978363	4.99108e-05	0.000858726	9.87286e-05	0.000791671	0.000122976	0.00072768	0.000217498	21.8702	0.00159	0.000106943	0.00171	5.11505e-05	0.00162	0.000151946	0.00161
21.8991	0.00142	0.000160235	0.00139	7.87014e-05	0.00147	0.000110261	0.00138	0.000112222	0.0012	8.67278e-05	0.00113	0.000103372	0.0011	0.000113187	0.00109	9.09485e-05	0.00105	9.37066e-05	0.000914972	0.000120309	22.0892	0.00112	8.01544e-05	0.00116	3.30593e-05	0.00111	3.85205e-05	0.00119	3.17039e-05	0.00107	0.00011596	0.00101	7.5692e-05	0.000977621	4.90124e-05	0.00086013	9.70052e-05	0.000787708	0.000121601	0.000722911	0.000213679	21.917	0.00159	0.00010493	0.00171	5.11868e-05	0.00161	0.000148919	0.00161
21.9455	0.00142	0.000158005	0.00139	7.87176e-05	0.00147	0.000107078	0.00138	0.000115201	0.00121	8.24694e-05	0.00113	0.000102492	0.0011	0.000111366	0.00109	9.06946e-05	0.00105	8.80906e-05	0.000920978	0.000118727	22.139	0.00112	7.99552e-05	0.00116	3.35123e-05	0.00111	3.82857e-05	0.00119	3.19339e-05	0.00107	0.000115497	0.00101	7.57198e-05	0.000976868	4.81098e-05	0.000861525	9.52908e-05	0.000783744	0.000120565	0.000718142	0.000209915	21.9638	0.00159	0.000102941	0.0017	5.15978e-05	0.00161	0.000145891	0.00161
21.9919	0.00142	0.000155901	0.0014	7.88128e-05	0.00147	0.000104216	0.00138	0.000118149	0.00121	7.85009e-05	0.00113	0.00010232	0.0011	0.000109667	0.0011	9.04491e-05	0.00106	8.25127e-05	0.000926969	0.000117269	22.1888	0.00112	7.97507e-05	0.00116	3.39641e-05	0.0011	3.80491e-05	0.00119	3.21697e-05	0.00106	0.000115032	0.00101	7.5745e-05	0.000976105	4.72034e-05	0.000862913	9.35857e-05	0.000779777	0.000119878	0.000713368	0.000206197	22.0105	0.00158	0.000100977	0.00169	5.23695e-05	0.00161	0.000142862	0.0016
22.0382	0.00142	0.000153916	0.0014	7.89896e-05	0.00148	0.00010169	0.00138	0.000121061	0.00121	7.48767e-05	0.00113	0.000102843	0.0011	0.000108104	0.0011	9.02166e-05	0.00106	7.69839e-05	0.000932946	0.00011595	22.2386	0.00111	7.95407e-05	0.00115	3.44152e-05	0.0011	3.78105e-05	0.00118	3.2411e-05	0.00106	0.000114564	0.00101	7.57675e-05	0.00097533	4.62923e-05	0.000864296	9.18886e-05	0.000775799	0.000119548	0.000708582	0.000202515	22.0573	0.00158	9.90382e-05	0.00169	5.34811e-05	0.00161	0.000139834	0.0016
22.0846	0.00142	0.000152043	0.00141	7.92516e-05	0.00148	9.95114e-05	0.00138	0.000123933	0.00121	7.16524e-05	0.00114	0.000104037	0.0011	0.000106692	0.00111	9.00007e-05	0.00107	7.1515e-05	0.000938908	0.00011479	22.2884	0.00111	7.93243e-05	0.00115	3.48666e-05	0.0011	3.75692e-05	0.00118	3.26584e-05	0.00106	0.000114092	0.00101	7.57877e-05	0.000974544	4.53747e-05	0.000865678	9.01963e-05	0.000771799	0.000119581	0.000703772	0.000198859	22.1041	0.00157	9.7125e-05	0.00168	5.49071e-05	0.00161	0.000136807	0.0016
22.131	0.00143	0.000150264	0.00141	7.96042e-05	0.00149	9.76865e-05	0.00138	0.000126758	0.00121	6.88812e-05	0.00114	0.000105873	0.0011	0.000105446	0.00112	8.98029e-05	0.00107	6.61158e-05	0.000944858	0.000113801	22.3381	0.00111	7.90992e-05	0.00115	3.53203e-05	0.0011	3.73244e-05	0.00118	3.29128e-05	0.00106	0.000113614	0.00101	7.58053e-05	0.000973741	4.44466e-05	0.000867064	8.8502e-05	0.000767759	0.000119982	0.000698922	0.000195223	22.1509	0.00157	9.52376e-05	0.00168	5.66189e-05	0.00161	0.000133781	0.0016
22.1774	0.00143	0.000148553	0.00142	8.00579e-05	0.00149	9.62179e-05	0.00139	0.000129525	0.00122	6.66068e-05	0.00114	0.000108322	0.0011	0.000104378	0.00112	8.96213e-05	0.00108	6.07935e-05	0.000950801	0.000112995	22.3879	0.00111	7.88619e-05	0.00115	3.57794e-05	0.0011	3.7074e-05	0.00118	3.31759e-05	0.00106	0.000113127	0.00101	7.58203e-05	0.000972916	4.3501e-05	0.000868465	8.67948e-05	0.000763648	0.000120757	0.000694006	0.000191606	22.1977	0.00157	9.3376e-05	0.00167	5.85869e-05	0.00161	0.000130757	0.0016
22.2238	0.00143	0.000146868	0.00143	8.06307e-05	0.00149	9.5102e-05	0.00139	0.000132219	0.00122	6.48562e-05	0.00114	0.000111357	0.0011	0.000103495	0.00113	8.94474e-05	0.00108	5.55497e-05	0.000956751	0.000112371	22.4377	0.00111	7.86025e-05	0.00115	3.62478e-05	0.0011	3.68151e-05	0.00118	3.34506e-05	0.00106	0.000112624	0.00101	7.58322e-05	0.000972057	4.25272e-05	0.000869892	8.50584e-05	0.000759424	0.000121913	0.000688995	0.000188016	22.2445	0.00156	9.15402e-05	0.00166	6.07818e-05	0.00161	0.000127736	0.0016
22.2701	0.00143	0.000145151	0.00143	8.13544e-05	0.0015	9.433e-05	0.00139	0.000134816	0.00122	6.36313e-05	0.00114	0.000114964	0.0011	0.000102789	0.00114	8.92629e-05	0.00109	5.03768e-05	0.000962727	0.000111915	22.4875	0.00111	7.78129e-05	0.00114	3.67262e-05	0.0011	3.65448e-05	0.00117	3.37397e-05	0.00105	0.0001121	0.00101	7.58392e-05	0.000971148	4.15116e-05	0.00087136	8.32732e-05	0.000755038	0.000123459	0.00068386	0.000184478	22.2912	0.00156	8.97303e-05	0.00166	6.31764e-05	0.0016	0.000124719	0.0016
22.3165	0.00143	0.000143317	0.00144	8.22792e-05	0.0015	9.38878e-05	0.00139	0.00013728	0.00122	6.29051e-05	0.00115	0.000119136	0.0011	0.000102237	0.00114	8.90351e-05	0.00109	4.52515e-05	0.000968762	0.000111587	22.5373	0.0011	7.69701e-05	0.00114	3.70696e-05	0.0011	3.59881e-05	0.00117	3.40935e-05	0.00105	0.00011117	0.00101	7.55523e-05	0.000969017	3.99079e-05	0.000872457	8.09025e-05	0.000749745	0.000124369	0.000678462	0.000183067	22.338	0.00155	8.79462e-05	0.00165	6.57448e-05	0.0016	0.000121706	0.0016
22.3629	0.00143	0.000141258	0.00144	8.34797e-05	0.00151	9.37589e-05	0.00139	0.000139559	0.00122	6.26248e-05	0.00115	0.000123883	0.0011	0.000101787	0.00115	8.87132e-05	0.0011	4.01303e-05	0.000974903	0.000111322	22.5871	0.0011	7.60743e-05	0.00114	3.73933e-05	0.00109	3.53902e-05	0.00117	3.44399e-05	0.00105	0.000110193	0.001	7.52142e-05	0.000966721	3.82585e-05	0.000873469	7.85018e-05	0.000744418	0.000125475	0.000673045	0.000181756	22.3848	0.00155	8.61879e-05	0.00165	6.84644e-05	0.0016	0.000118698	0.00159
22.4093	0.00143	0.000138842	0.00145	8.50539e-05	0.00151	9.39308e-05	0.00139	0.000141585	0.00123	6.27327e-05	0.00115	0.000129218	0.0011	0.00010136	0.00116	8.82304e-05	0.0011	3.49516e-05	0.00098121	0.00011102	22.6369	0.0011	7.51252e-05	0.00113	3.76985e-05	0.00109	3.47484e-05	0.00116	3.47748e-05	0.00105	0.000109169	0.001	7.48226e-05	0.000964257	3.65673e-05	0.000874391	7.60727e-05	0.000739066	0.000126744	0.000667609	0.000180531	22.4316	0.00155	8.44552e-05	0.00164	7.13148e-05	0.0016	0.000115697	0.00159
22.4557	0.00143	0.00013594	0.00145	8.71044e-05	0.00151	9.44047e-05	0.0014	0.00014328	0.00123	6.32084e-05	0.00115	0.000135145	0.00111	0.000100853	0.00116	8.75184e-05	0.00111	2.96598e-05	0.000987745	0.000110575	22.6867	0.0011	7.41222e-05	0.00113	3.79866e-05	0.00109	3.40598e-05	0.00116	3.50942e-05	0.00104	0.000108097	0.001	7.43754e-05	0.000961624	3.48388e-05	0.000875218	7.36169e-05	0.000733698	0.000128142	0.000662151	0.000179378	22.4783	0.00154	8.27477e-05	0.00163	7.42783e-05	0.0016	0.000112703	0.00159
22.502	0.00143	0.000135233	0.00145	9.23421e-05	0.00152	9.61785e-05	0.00139	0.000142137	0.00123	6.42737e-05	0.00116	0.000137406	0.00111	9.73704e-05	0.00117	8.43655e-05	0.00111	2.4668e-05	0.000995668	0.000107836	22.7365	0.00109	7.3065e-05	0.00112	3.82584e-05	0.00108	3.3322e-05	0.00115	3.53941e-05	0.00104	0.000106978	0.001	7.38708e-05	0.000958821	3.3078e-05	0.000875948	7.11363e-05	0.000728319	0.000129637	0.00065667	0.000178284	22.5251	0.00154	8.10653e-05	0.00163	7.73395e-05	0.0016	0.000109717	0.00159
22.5484	0.00142	0.000134643	0.00146	9.78152e-05	0.00152	9.83664e-05	0.00139	0.000140693	0.00124	6.65654e-05	0.00116	0.00013917	0.00111	9.40047e-05	0.00117	8.11138e-05	0.00112	2.0426e-05	0.001	0.000105466	22.7862	0.00109	7.19534e-05	0.00112	3.85144e-05	0.00108	3.25327e-05	0.00115	3.56709e-05	0.00104	0.000105812	0.001	7.33073e-05	0.000955848	3.12906e-05	0.000876578	6.86338e-05	0.000722934	0.000131199	0.000651165	0.000177236	22.5719	0.00153	7.94074e-05	0.00162	8.04854e-05	0.0016	0.000106741	0.00159
22.5948	0.00142	0.00013415	0.00146	0.000103464	0.00152	0.00010094	0.00139	0.000138958	0.00124	6.98394e-05	0.00117	0.000140414	0.00112	9.07876e-05	0.00118	7.77906e-05	0.00113	1.72223e-05	0.00101	0.000103525	22.836	0.00109	7.0788e-05	0.00111	3.87541e-05	0.00108	3.16902e-05	0.00115	3.59214e-05	0.00103	0.000104601	0.001	7.26843e-05	0.000952705	2.94825e-05	0.000877108	6.61128e-05	0.000717545	0.0001328	0.000645632	0.000176223	22.6187	0.00153	7.77735e-05	0.00162	8.37048e-05	0.00159	0.000103776	0.00159
22.6412	0.00142	0.000133738	0.00146	0.000109228	0.00152	0.000103862	0.00139	0.000136944	0.00125	7.38337e-05	0.00118	0.000141128	0.00112	8.77402e-05	0.00118	7.44298e-05	0.00113	1.54222e-05	0.00102	0.000102067	22.8858	0.00108	6.95708e-05	0.00111	3.89765e-05	0.00108	3.07939e-05	0.00114	3.61437e-05	0.00103	0.000103345	0.001	7.20015e-05	0.000949393	2.76603e-05	0.000877534	6.35777e-05	0.000712157	0.000134411	0.000640069	0.000175235	22.6655	0.00153	7.61631e-05	0.00161	8.69884e-05	0.00159	0.000100823	0.00159
22.6876	0.00142	0.000133397	0.00146	0.000115053	0.00152	0.00010709	0.00139	0.000134665	0.00125	7.83058e-05	0.00118	0.000141311	0.00112	8.48709e-05	0.00118	7.10735e-05	0.00114	1.526e-05	0.00103	0.00010114	22.9356	0.00108	6.83042e-05	0.00111	3.91793e-05	0.00107	2.98432e-05	0.00114	3.63365e-05	0.00102	0.000102045	0.000999695	7.12593e-05	0.000945913	2.58311e-05	0.000877858	6.10332e-05	0.00070677	0.000136007	0.000634478	0.000174266	22.7123	0.00152	7.45754e-05	0.00161	9.0328e-05	0.00159	9.78833e-05	0.00159
22.7339	0.00141	0.000133124	0.00146	0.000120884	0.00152	0.000110573	0.00139	0.000132142	0.00125	8.30488e-05	0.00119	0.000140975	0.00113	8.21742e-05	0.00119	6.77724e-05	0.00114	1.65735e-05	0.00104	0.000100779	22.9854	0.00107	6.69917e-05	0.0011	3.93596e-05	0.00107	2.88382e-05	0.00113	3.64994e-05	0.00102	0.000100701	0.000998527	7.0459e-05	0.000942266	2.40028e-05	0.000878076	5.84854e-05	0.000701387	0.000137564	0.00062886	0.000173312	22.759	0.00152	7.30098e-05	0.0016	9.37173e-05	0.00159	9.49592e-05	0.00158
22.7803	0.00141	0.000132921	0.00146	0.000126667	0.00152	0.000114256	0.00139	0.000129401	0.00126	8.78964e-05	0.0012	0.000140144	0.00113	7.96317e-05	0.00119	6.45866e-05	0.00115	1.89103e-05	0.00104	0.000101004	23.0352	0.00107	6.56368e-05	0.0011	3.95141e-05	0.00107	2.77796e-05	0.00113	3.6633e-05	0.00102	9.93154e-05	0.000997234	6.96028e-05	0.000938455	2.21852e-05	0.000878188	5.59418e-05	0.00069601	0.00013906	0.000623218	0.000172373	22.8058	0.00152	7.14654e-05	0.00159	9.7151e-05	0.00159	9.2052e-05	0.00158
22.8267	0.00141	0.0001328	0.00146	0.000132352	0.00151	0.000118078	0.00139	0.000126474	0.00126	9.27201e-05	0.0012	0.000138851	0.00113	7.72137e-05	0.00119	6.15843e-05	0.00115	2.18503e-05	0.00105	0.000101816	23.085	0.00107	6.42431e-05	0.00109	3.9639e-05	0.00106	2.66684e-05	0.00112	3.67379e-05	0.00101	9.78878e-05	0.000995809	6.8693e-05	0.000934481	2.03904e-05	0.00087819	5.34122e-05	0.000690639	0.000140476	0.000617561	0.000171449	22.8526	0.00151	6.99413e-05	0.00159	0.000100625	0.00159	8.91633e-05	0.00158
22.8731	0.0014	0.000132775	0.00146	0.000137888	0.00151	0.000121976	0.00138	0.000123401	0.00127	9.74232e-05	0.00121	0.000137136	0.00114	7.48824e-05	0.00119	5.884e-05	0.00116	2.5129e-05	0.00106	0.000103202	23.1348	0.00106	6.28144e-05	0.00109	3.97306e-05	0.00106	2.55071e-05	0.00111	3.68157e-05	0.00101	9.64199e-05	0.000994244	6.77322e-05	0.000930346	1.8633e-05	0.000878075	5.09086e-05	0.000685273	0.000141794	0.000611898	0.000170546	22.8994	0.00151	6.84364e-05	0.00158	0.000104136	0.00158	8.6295e-05	0.00158
22.9195	0.0014	0.000132863	0.00146	0.000143226	0.00151	0.000125889	0.00138	0.000120226	0.00127	0.000101935	0.00122	0.000135047	0.00114	7.25945e-05	0.0012	5.64307e-05	0.00117	2.86069e-05	0.00107	0.000105129	23.1846	0.00106	6.13546e-05	0.00108	3.97854e-05	0.00105	2.42983e-05	0.00111	3.6868e-05	0.001	9.49132e-05	0.000992534	6.67229e-05	0.000926051	1.69317e-05	0.000877839	4.84456e-05	0.000679912	0.000142999	0.000606238	0.00016967	22.9461	0.0015	6.69496e-05	0.00158	0.000107681	0.00158	8.34488e-05	0.00158
22.9658	0.0014	0.000133088	0.00146	0.000148318	0.00151	0.000129756	0.00138	0.000117	0.00128	0.000106206	0.00122	0.000132641	0.00114	7.03032e-05	0.0012	5.44306e-05	0.00117	3.22163e-05	0.00107	0.000107552	23.2343	0.00105	5.98671e-05	0.00108	3.98005e-05	0.00105	2.30462e-05	0.0011	3.68967e-05	0.000998347	9.33699e-05	0.000990674	6.56675e-05	0.000921599	1.53094e-05	0.000877472	4.60402e-05	0.000674558	0.000144078	0.000600594	0.000168829	22.9929	0.0015	6.54798e-05	0.00157	0.000111259	0.00158	8.06266e-05	0.00158
23.0122	0.00139	0.000133478	0.00146	0.000153117	0.00151	0.000133525	0.00138	0.00011378	0.00128	0.000110206	0.00123	0.000129982	0.00114	6.79593e-05	0.0012	5.2901e-05	0.00117	3.59274e-05	0.00108	0.000110415	23.2841	0.00105	5.83556e-05	0.00107	3.97737e-05	0.00105	2.17556e-05	0.0011	3.69035e-05	0.000993464	9.17917e-05	0.000988658	6.45681e-05	0.00091699	1.37963e-05	0.000876964	4.37128e-05	0.000669212	0.000145017	0.000594979	0.000168036	23.0397	0.0015	6.40258e-05	0.00157	0.00011487	0.00158	7.78301e-05	0.00158
23.0586	0.00139	0.000134057	0.00146	0.000157578	0.0015	0.00013715	0.00138	0.000110621	0.00129	0.000113915	0.00124	0.000127141	0.00115	6.55116e-05	0.0012	5.18816e-05	0.00118	3.97285e-05	0.00109	0.00011365	23.3339	0.00104	5.6823e-05	0.00107	3.97037e-05	0.00104	2.04325e-05	0.00109	3.68905e-05	0.000988442	9.01809e-05	0.000986483	6.34269e-05	0.000912226	1.24316e-05	0.000876304	4.14865e-05	0.000663877	0.000145803	0.000589404	0.000167303	23.0865	0.00149	6.25865e-05	0.00156	0.000118513	0.00158	7.50615e-05	0.00158
23.105	0.00138	0.000134851	0.00145	0.000161661	0.0015	0.000140589	0.00138	0.000107585	0.00129	0.000117326	0.00125	0.000124192	0.00115	6.29102e-05	0.0012	5.13826e-05	0.00118	4.36165e-05	0.0011	0.000117186	23.3837	0.00104	5.52715e-05	0.00106	3.95898e-05	0.00104	1.90846e-05	0.00109	3.68596e-05	0.000983282	8.85396e-05	0.000984142	6.22456e-05	0.000907308	1.12667e-05	0.000875483	3.93873e-05	0.000658556	0.000146425	0.000583884	0.000166642	23.1333	0.00149	6.11606e-05	0.00155	0.000122188	0.00158	7.23224e-05	0.00157
23.1514	0.00138	0.000135886	0.00145	0.000165327	0.0015	0.000143805	0.00138	0.000104734	0.00129	0.000120439	0.00125	0.000121217	0.00115	6.01077e-05	0.0012	5.13831e-05	0.00119	4.75906e-05	0.0011	0.000120948	23.4335	0.00103	5.37026e-05	0.00105	3.94328e-05	0.00103	1.77214e-05	0.00108	3.68127e-05	0.000977986	8.68699e-05	0.000981634	6.10259e-05	0.000902236	1.03641e-05	0.000874488	3.74434e-05	0.000653249	0.000146869	0.00057843	0.000166068	23.18	0.00149	5.97473e-05	0.00155	0.000125896	0.00157	6.96149e-05	0.00157
23.1977	0.00137	0.000137183	0.00145	0.000168541	0.00149	0.000146766	0.00137	0.000102131	0.0013	0.00012326	0.00126	0.000118297	0.00116	5.70616e-05	0.0012	5.18317e-05	0.00119	5.16486e-05	0.00111	0.000124862	23.4833	0.00103	5.21174e-05	0.00105	3.92342e-05	0.00103	1.63543e-05	0.00107	3.67519e-05	0.000972553	8.51735e-05	0.000978954	5.97691e-05	0.000897014	9.78948e-06	0.000873308	3.5685e-05	0.000647958	0.000147122	0.000573055	0.000165591	23.2268	0.00148	5.83461e-05	0.00154	0.000129639	0.00157	6.69403e-05	0.00157
23.2441	0.00137	0.000138761	0.00145	0.000171272	0.00149	0.000149443	0.00137	9.98372e-05	0.0013	0.000125805	0.00127	0.000115514	0.00116	5.37357e-05	0.0012	5.26561e-05	0.00119	5.57827e-05	0.00111	0.000128853	23.5331	0.00102	5.05164e-05	0.00104	3.89963e-05	0.00102	1.49976e-05	0.00107	3.66794e-05	0.000966986	8.3452e-05	0.0009761	5.8476e-05	0.00089164	9.59272e-06	0.00087193	3.4143e-05	0.000642679	0.000147172	0.000567768	0.000165222	23.2736	0.00148	5.69567e-05	0.00154	0.000133419	0.00157	6.43002e-05	0.00157
23.2905	0.00136	0.000140639	0.00144	0.000173493	0.00148	0.000151814	0.00137	9.79067e-05	0.00131	0.000128094	0.00127	0.000112948	0.00116	5.01034e-05	0.0012	5.37735e-05	0.0012	5.99765e-05	0.00112	0.00013285	23.5829	0.00102	4.88998e-05	0.00104	3.87223e-05	0.00102	1.36696e-05	0.00106	3.65972e-05	0.000961285	8.1706e-05	0.000973067	5.71471e-05	0.000886116	9.7859e-06	0.000870342	3.2848e-05	0.00063741	0.000147009	0.000562579	0.000164969	23.3204	0.00147	5.55796e-05	0.00153	0.000137235	0.00157	6.16954e-05	0.00157
23.3369	0.00136	0.00014283	0.00144	0.000175183	0.00148	0.000153856	0.00137	9.63819e-05	0.00131	0.000130151	0.00128	0.000110677	0.00116	4.61469e-05	0.0012	5.51011e-05	0.0012	6.4205e-05	0.00112	0.000136782	23.6327	0.00101	4.72675e-05	0.00103	3.84163e-05	0.00101	1.23926e-05	0.00105	3.65081e-05	0.000955453	7.99355e-05	0.000969853	5.57823e-05	0.000880444	1.03353e-05	0.000868531	3.18283e-05	0.000632145	0.000146621	0.000557493	0.000164839	23.3672	0.00147	5.42162e-05	0.00153	0.000141091	0.00157	5.91262e-05	0.00157
23.3833	0.00135	0.00014535	0.00144	0.000176331	0.00147	0.000155551	0.00137	9.52935e-05	0.00131	0.000132002	0.00129	0.000108772	0.00117	4.18577e-05	0.0012	5.65646e-05	0.0012	6.84367e-05	0.00113	0.000140583	23.6824	0.00101	4.56188e-05	0.00102	3.80824e-05	0.00101	1.1195e-05	0.00105	3.64159e-05	0.000949491	7.81401e-05	0.000966455	5.43815e-05	0.000874623	1.11755e-05	0.000866484	3.11065e-05	0.000626879	0.000146001	0.000552516	0.000164837	23.4139	0.00147	5.28694e-05	0.00152	0.000144987	0.00157	5.6592e-05	0.00157
23.4296	0.00135	0.000148212	0.00143	0.000176933	0.00147	0.000156886	0.00136	9.46594e-05	0.00132	0.00013367	0.00129	0.000107297	0.00117	3.72356e-05	0.00119	5.81019e-05	0.0012	7.26347e-05	0.00113	0.000144189	23.7322	0.001	4.39531e-05	0.00102	3.7725e-05	0.001	1.01115e-05	0.00104	3.63244e-05	0.000943402	7.63182e-05	0.000962868	5.29447e-05	0.000868654	1.2233e-05	0.000864187	3.06967e-05	0.000621605	0.000145144	0.00054765	0.000164965	23.4607	0.00146	5.15431e-05	0.00151	0.000148922	0.00156	5.40909e-05	0.00156
23.476	0.00134	0.00015143	0.00143	0.000176995	0.00146	0.000157852	0.00136	9.44843e-05	0.00132	0.000135177	0.0013	0.000106298	0.00117	3.22871e-05	0.00119	5.96632e-05	0.00121	7.67581e-05	0.00113	0.000147546	23.782	0.000994902	4.22701e-05	0.00101	3.73486e-05	0.000999329	9.1834e-06	0.00103	3.6238e-05	0.000937189	7.44682e-05	0.000959091	5.14724e-05	0.000862537	1.34425e-05	0.000861626	3.06012e-05	0.000616315	0.00014405	0.000542896	0.000165222	23.5075	0.00146	5.02439e-05	0.00151	0.000152895	0.00156	5.16199e-05	0.00156
23.5224	0.00133	0.000155016	0.00143	0.000176532	0.00146	0.000158447	0.00136	9.4759e-05	0.00132	0.000136537	0.00131	0.000105799	0.00118	2.7023e-05	0.00119	6.12104e-05	0.00121	8.07636e-05	0.00114	0.000150608	23.8318	0.000988944	4.05694e-05	0.00101	3.69572e-05	0.000994254	8.45683e-06	0.00103	3.61607e-05	0.000930856	7.25882e-05	0.00095512	4.99656e-05	0.000856272	1.47525e-05	0.000858787	3.08102e-05	0.000611003	0.000142723	0.000538255	0.000165603	23.5543	0.00145	4.89804e-05	0.0015	0.000156902	0.00156	4.91745e-05	0.00156
23.5688	0.00133	0.00015898	0.00142	0.000175567	0.00146	0.000158674	0.00135	9.54618e-05	0.00132	0.000137765	0.00131	0.000105804	0.00118	2.14571e-05	0.00119	6.27155e-05	0.00121	8.46056e-05	0.00114	0.000153335	23.8816	0.000982867	3.88512e-05	0.000998453	3.65544e-05	0.000989096	7.97479e-06	0.00102	3.60966e-05	0.000924408	7.06766e-05	0.000950951	4.84264e-05	0.000849858	1.61247e-05	0.000855659	3.13016e-05	0.000605661	0.000141168	0.000533725	0.000166099	23.6011	0.00145	4.77638e-05	0.0015	0.000160937	0.00156	4.67491e-05	0.00156
23.6151	0.00132	0.000163332	0.00142	0.000174128	0.00145	0.000158543	0.00135	9.65614e-05	0.00132	0.000138874	0.00132	0.000106289	0.00118	1.56061e-05	0.00118	6.41563e-05	0.00121	8.8238e-05	0.00114	0.000155704	23.9314	0.00097667	3.7115e-05	0.000991767	3.61437e-05	0.000983854	7.76483e-06	0.00101	3.60493e-05	0.000917848	6.8732e-05	0.00094658	4.6857e-05	0.000843295	1.75311e-05	0.000852227	3.20433e-05	0.000600281	0.000139396	0.000529304	0.000166697	23.6478	0.00145	4.66078e-05	0.00149	0.00016499	0.00156	4.43372e-05	0.00156
23.6615	0.00131	0.000168079	0.00142	0.000172251	0.00144	0.000158067	0.00135	9.80197e-05	0.00133	0.000139873	0.00132	0.000107211	0.00118	9.49412e-06	0.00118	6.55159e-05	0.00121	9.16136e-05	0.00114	0.000157698	23.9812	0.000970356	3.53614e-05	0.000984993	3.57285e-05	0.000978528	7.82749e-06	0.00101	3.6022e-05	0.000911184	6.67539e-05	0.000942006	4.52603e-05	0.000836585	1.8951e-05	0.000848481	3.29958e-05	0.000594855	0.000137419	0.000524983	0.000167384	23.6946	0.00144	4.55249e-05	0.00149	0.000169046	0.00156	4.19351e-05	0.00156
23.7079	0.00131	0.000173224	0.00141	0.000169978	0.00144	0.000157259	0.00135	9.97957e-05	0.00133	0.000140771	0.00133	0.000108506	0.00118	3.22405e-06	0.00117	6.67793e-05	0.00121	9.46849e-05	0.00114	0.000159306	24.031	0.000963923	3.35915e-05	0.000978136	3.53111e-05	0.000973116	8.13351e-06	0.000997793	3.60173e-05	0.000904418	6.4742e-05	0.000937223	4.36395e-05	0.000829728	2.03691e-05	0.000844408	3.41163e-05	0.000589373	0.000135254	0.000520754	0.000168144	23.7414	0.00144	4.41402e-05	0.00148	0.000171466	0.00155	4.0521e-05	0.00156
23.7543	0.0013	0.000178771	0.00141	0.000167353	0.00143	0.000156137	0.00134	0.000101846	0.00133	0.000141572	0.00133	0.000110093	0.00119	3.75655e-06	0.00117	6.79337e-05	0.00122	9.74072e-05	0.00114	0.000160526	24.0807	0.000957372	3.18074e-05	0.000971197	3.48937e-05	0.000967616	8.63431e-06	0.000990325	3.60378e-05	0.000897558	6.26967e-05	0.000932229	4.19979e-05	0.000822723	2.17741e-05	0.000839998	3.53619e-05	0.000583825	0.000132917	0.000516597	0.000168964	23.7882	0.00144	4.27181e-05	0.00148	0.000173837	0.00155	3.92404e-05	0.00155
23.8007	0.00129	0.000184716	0.00141	0.000164421	0.00143	0.000154719	0.00134	0.000104127	0.00133	0.000142279	0.00133	0.000111884	0.00119	1.05068e-05	0.00116	6.89676e-05	0.00122	9.97389e-05	0.00114	0.000161356	24.1305	0.000950705	3.00131e-05	0.00096418	3.44779e-05	0.000962029	9.27743e-06	0.000982765	3.60853e-05	0.000890607	6.06186e-05	0.000927021	4.03389e-05	0.000815574	2.31571e-05	0.000835241	3.66911e-05	0.0005782	0.000130429	0.000512492	0.000169826	23.835	0.00144	4.12637e-05	0.00147	0.000176162	0.00155	3.80906e-05	0.00155
23.847	0.00128	0.000191055	0.00141	0.000161227	0.00142	0.000153029	0.00134	0.000106594	0.00133	0.000142887	0.00134	0.000113794	0.00119	1.75305e-05	0.00116	6.9871e-05	0.00122	0.000101642	0.00114	0.000161795	24.1803	0.000943925	2.82147e-05	0.000957087	3.40648e-05	0.000956352	1.00172e-05	0.000975119	3.61614e-05	0.00088357	5.85087e-05	0.000921594	3.86663e-05	0.000808279	2.45114e-05	0.000830128	3.80656e-05	0.000572487	0.00012781	0.000508412	0.000170715	23.8817	0.00143	3.97832e-05	0.00147	0.00017844	0.00154	3.7067e-05	0.00155
23.8934	0.00127	0.00019778	0.00141	0.000157814	0.00142	0.000151092	0.00133	0.000109204	0.00133	0.00014339	0.00134	0.000115741	0.00119	2.47301e-05	0.00115	7.06361e-05	0.00122	0.000103081	0.00114	0.00016184	24.2301	0.000937033	2.64214e-05	0.000949922	3.36548e-05	0.000950584	1.08188e-05	0.000967391	3.62672e-05	0.000876452	5.63684e-05	0.000915945	3.69839e-05	0.000800842	2.58313e-05	0.00082465	3.94498e-05	0.000566676	0.000125082	0.000504327	0.000171615	23.9285	0.00143	3.82832e-05	0.00146	0.000180672	0.00154	3.61637e-05	0.00155
23.9398	0.00126	0.000204877	0.00141	0.00015422	0.00141	0.000148933	0.00133	0.000111915	0.00133	0.000143779	0.00134	0.000117654	0.00119	3.20666e-05	0.00115	7.12592e-05	0.00122	0.000104025	0.00114	0.000161488	24.2799	0.000930035	2.46461e-05	0.000942687	3.32477e-05	0.000944727	1.16579e-05	0.000959585	3.64029e-05	0.000869256	5.41999e-05	0.000910068	3.52958e-05	0.000793262	2.71123e-05	0.0008188	4.08115e-05	0.000560754	0.000122269	0.00050021	0.000172508	23.9753	0.00143	3.67709e-05	0.00146	0.000182858	0.00153	3.53733e-05	0.00155
23.9862	0.00125	0.000212331	0.0014	0.000150481	0.00141	0.000146575	0.00132	0.000114687	0.00133	0.00014404	0.00134	0.000119473	0.00119	3.9507e-05	0.00114	7.1742e-05	0.00122	0.000104445	0.00113	0.000160735	24.3297	0.000922936	2.29056e-05	0.000935385	3.28426e-05	0.000938777	1.25198e-05	0.000951705	3.65685e-05	0.000861986	5.20061e-05	0.000903959	3.36058e-05	0.000785542	2.83503e-05	0.000812572	4.21219e-05	0.000554711	0.000119393	0.000496032	0.000173377	24.0221	0.00143	3.52542e-05	0.00145	0.000184998	0.00153	3.46873e-05	0.00155
24.0326	0.00124	0.000220124	0.0014	0.000146626	0.0014	0.000144042	0.00132	0.000117479	0.00133	0.000144156	0.00135	0.000121154	0.00119	4.70185e-05	0.00113	7.20891e-05	0.00122	0.000104319	0.00113	0.000159581	24.3795	0.000915741	2.12218e-05	0.000928019	3.24386e-05	0.000932735	1.33969e-05	0.000943756	3.67631e-05	0.000854645	4.97906e-05	0.000897612	3.19177e-05	0.000777683	2.95422e-05	0.000805962	4.33545e-05	0.000548537	0.000116478	0.000491764	0.000174202	24.0689	0.00143	3.37417e-05	0.00145	0.000187092	0.00153	3.40966e-05	0.00155
24.0789	0.00123	0.000228239	0.0014	0.000142677	0.00139	0.000141357	0.00132	0.000120256	0.00133	0.000144109	0.00135	0.000122662	0.00119	5.45699e-05	0.00113	7.23075e-05	0.00122	0.000103626	0.00113	0.000158033	24.4293	0.000908458	1.96224e-05	0.000920593	3.20341e-05	0.0009266	1.42866e-05	0.000935744	3.69856e-05	0.000847239	4.75581e-05	0.000891022	3.02352e-05	0.000769687	3.06851e-05	0.000798967	4.44853e-05	0.000542223	0.000113549	0.00048738	0.000174966	24.1156	0.00143	3.22421e-05	0.00144	0.00018914	0.00152	3.35918e-05	0.00154
24.1253	0.00122	0.000236661	0.0014	0.000138655	0.00139	0.000138547	0.00131	0.000122986	0.00133	0.000143877	0.00135	0.000123972	0.00119	6.21316e-05	0.00112	7.24061e-05	0.00122	0.000102351	0.00113	0.000156101	24.4791	0.000901095	1.81426e-05	0.000913109	3.16277e-05	0.000920373	1.51907e-05	0.000927672	3.72342e-05	0.000839769	4.53139e-05	0.000884184	2.85619e-05	0.000761556	3.17769e-05	0.000791585	4.54932e-05	0.000535762	0.000110632	0.00048285	0.000175649	24.1624	0.00142	3.0765e-05	0.00144	0.000191143	0.00152	3.31641e-05	0.00154
24.1717	0.00121	0.000245372	0.0014	0.000134575	0.00138	0.000135641	0.00131	0.000125642	0.00133	0.00014344	0.00135	0.000125073	0.00119	6.96772e-05	0.00112	7.23968e-05	0.00122	0.000100483	0.00112	0.0001538	24.5288	0.000893658	1.68253e-05	0.000905573	3.12179e-05	0.000914052	1.61132e-05	0.000919546	3.75073e-05	0.00083224	4.30641e-05	0.000877093	2.69016e-05	0.000753292	3.28152e-05	0.000783818	4.63598e-05	0.000529151	0.000107757	0.000478149	0.000176232	24.2092	0.00142	2.93205e-05	0.00143	0.000193102	0.00151	3.28049e-05	0.00154
24.2181	0.0012	0.000254354	0.00141	0.000130449	0.00137	0.000132665	0.00131	0.000128198	0.00133	0.000142778	0.00134	0.000125967	0.00119	7.71832e-05	0.00111	7.2296e-05	0.00122	9.80144e-05	0.00112	0.000151149	24.5786	0.000886156	1.57205e-05	0.000897985	3.08034e-05	0.000907638	1.70609e-05	0.000911372	3.78034e-05	0.000824653	4.08158e-05	0.000869745	2.52582e-05	0.0007449	3.37977e-05	0.000775667	4.70707e-05	0.000522385	0.000104954	0.000473252	0.000176702	24.256	0.00142	2.79184e-05	0.00143	0.000195014	0.00151	3.25065e-05	0.00154
24.2645	0.00119	0.000263587	0.00141	0.000126289	0.00136	0.000129645	0.0013	0.000130634	0.00132	0.000141874	0.00134	0.000126667	0.00119	8.46308e-05	0.0011	7.21266e-05	0.00122	9.4939e-05	0.00111	0.000148172	24.6284	0.000878596	1.48827e-05	0.00089035	3.03829e-05	0.000901131	1.80416e-05	0.000903153	3.81211e-05	0.000817011	3.85774e-05	0.000862134	2.36368e-05	0.00073638	3.47214e-05	0.000767139	4.76149e-05	0.000515463	0.000102254	0.000468139	0.000177048	24.3027	0.00142	2.65688e-05	0.00142	0.000196882	0.00151	3.22629e-05	0.00154
24.3108	0.00118	0.000273045	0.00141	0.000122103	0.00136	0.000126608	0.0013	0.000132932	0.00132	0.000140713	0.00134	0.000127199	0.00119	9.20064e-05	0.0011	7.1919e-05	0.00122	9.12553e-05	0.00111	0.000144899	24.6782	0.000870985	1.43634e-05	0.00088267	2.99557e-05	0.000894531	1.90645e-05	0.000894895	3.84592e-05	0.000809316	3.63587e-05	0.000854256	2.20434e-05	0.000727739	3.55824e-05	0.00075824	4.79847e-05	0.000508384	9.96886e-05	0.000462788	0.000177268	24.3495	0.00142	2.52817e-05	0.00142	0.000198704	0.0015	3.20695e-05	0.00154
24.3572	0.00117	0.000282701	0.00141	0.000117898	0.00135	0.000123581	0.0013	0.000135081	0.00132	0.00013928	0.00134	0.000127595	0.00118	9.93026e-05	0.00109	7.17116e-05	0.00122	8.69641e-05	0.00111	0.000141365	24.728	0.00086333	1.42e-05	0.000874945	2.95217e-05	0.000887841	2.01386e-05	0.000886602	3.88162e-05	0.000801569	3.41713e-05	0.000846108	2.04867e-05	0.000718978	3.63766e-05	0.000748975	4.81761e-05	0.000501149	9.72846e-05	0.000457181	0.000177364	24.3963	0.00141	2.40664e-05	0.00142	0.000200481	0.0015	3.19235e-05	0.00153
24.4036	0.00115	0.000292527	0.00141	0.000113674	0.00134	0.000120593	0.0013	0.000137071	0.00132	0.000137562	0.00134	0.000127894	0.00118	0.000106518	0.00109	7.15511e-05	0.00122	8.20683e-05	0.0011	0.000137609	24.7778	0.000855637	1.44044e-05	0.000867177	2.90812e-05	0.000881061	2.12724e-05	0.00087828	3.91902e-05	0.000793774	3.20286e-05	0.000837688	1.89783e-05	0.000710104	3.70992e-05	0.000739353	4.81881e-05	0.000493757	9.50681e-05	0.000451297	0.000177343	24.4431	0.00141	2.29312e-05	0.00141	0.000202212	0.00149	3.18243e-05	0.00153
24.45	0.00114	0.000302498	0.00141	0.00010943	0.00133	0.000117671	0.00129	0.000138895	0.00132	0.000135547	0.00133	0.00012814	0.00118	0.000113655	0.00108	7.14905e-05	0.00122	7.65748e-05	0.0011	0.000133672	24.8276	0.000847912	1.49592e-05	0.000859364	2.86358e-05	0.000874192	2.24735e-05	0.000869932	3.95787e-05	0.000785933	2.99464e-05	0.000828992	1.75343e-05	0.000701121	3.77458e-05	0.000729382	4.80233e-05	0.000486213	9.30631e-05	0.000445117	0.000177213	24.4899	0.00141	2.18835e-05	0.0014	0.000203897	0.00149	3.17731e-05	0.00153
24.4964	0.00113	0.000312589	0.00142	0.000105165	0.00132	0.000114844	0.00129	0.000140548	0.00132	0.000133225	0.00133	0.000128382	0.00117	0.000120722	0.00108	7.15861e-05	0.00122	7.04976e-05	0.00109	0.000129601	24.8774	0.00084016	1.58235e-05	0.000851505	2.81877e-05	0.000867237	2.37477e-05	0.000861563	3.9978e-05	0.000778047	2.79429e-05	0.000820019	1.61755e-05	0.000692033	3.83118e-05	0.000719071	4.7687e-05	0.000478519	9.12912e-05	0.000438623	0.000176983	24.5367	0.00141	2.09293e-05	0.0014	0.000205537	0.00148	3.17738e-05	0.00153
24.5427	0.00112	0.000322776	0.00142	0.000100881	0.00132	0.000112134	0.00129	0.000142028	0.00132	0.000130589	0.00132	0.000128672	0.00117	0.000127734	0.00107	7.18963e-05	0.00122	6.38574e-05	0.00109	0.000125447	24.9272	0.000832385	1.69441e-05	0.000843597	2.774e-05	0.000860196	2.50994e-05	0.000853176	4.03834e-05	0.00077012	2.60397e-05	0.000810767	1.49288e-05	0.000682846	3.87932e-05	0.000708427	4.71868e-05	0.000470679	8.97717e-05	0.000431801	0.000176664	24.5834	0.00141	2.00725e-05	0.00139	0.000207131	0.00148	3.18316e-05	0.00153
24.5891	0.00111	0.000333038	0.00142	9.65861e-05	0.00131	0.00010956	0.00129	0.000143333	0.00131	0.000127632	0.00132	0.000129063	0.00116	0.000134706	0.00107	7.2478e-05	0.00122	5.66817e-05	0.00109	0.000121266	24.9769	0.00082459	1.82669e-05	0.000835637	2.72963e-05	0.00085307	2.65312e-05	0.000844778	4.07896e-05	0.000762154	2.42626e-05	0.000801238	1.38281e-05	0.000673565	3.91861e-05	0.000697462	4.65331e-05	0.000462699	8.85189e-05	0.000424637	0.000176266	24.6302	0.0014	1.93149e-05	0.00139	0.000208679	0.00147	3.19536e-05	0.00152
24.6355	0.0011	0.000343353	0.00142	9.2293e-05	0.0013	0.000107135	0.00129	0.000144462	0.00131	0.000124351	0.00131	0.000129602	0.00115	0.000141656	0.00107	7.33812e-05	0.00122	4.90073e-05	0.00108	0.000117122	25.0267	0.000816778	1.97429e-05	0.000827619	2.68605e-05	0.000845862	2.80443e-05	0.00083637	4.11906e-05	0.00075415	2.26425e-05	0.00079143	1.29137e-05	0.000664193	3.94868e-05	0.000686185	4.57377e-05	0.000454585	8.75422e-05	0.000417124	0.000175803	24.677	0.0014	1.86562e-05	0.00138	0.000210181	0.00147	3.21488e-05	0.00152
24.6819	0.00109	0.000353703	0.00142	8.80197e-05	0.00129	0.000104869	0.00128	0.000145412	0.00131	0.000120749	0.00131	0.000130327	0.00115	0.000148601	0.00106	7.46442e-05	0.00122	4.08843e-05	0.00108	0.000113082	25.0765	0.000808952	2.13306e-05	0.00081954	2.64364e-05	0.000838571	2.96386e-05	0.000827958	4.15803e-05	0.000746109	2.12153e-05	0.000781345	1.22301e-05	0.000654736	3.96924e-05	0.000674608	4.48142e-05	0.000446342	8.68453e-05	0.000409255	0.00017529	24.7238	0.0014	1.80937e-05	0.00138	0.000211635	0.00146	3.24267e-05	0.00152
24.7282	0.00108	0.000364071	0.00142	8.37868e-05	0.00128	0.000102763	0.00128	0.000146179	0.00131	0.000116833	0.0013	0.000131266	0.00114	0.000155561	0.00106	7.62891e-05	0.00122	3.23753e-05	0.00107	0.00010922	25.1263	0.000801112	2.29968e-05	0.000811394	2.60273e-05	0.0008312	3.13129e-05	0.000819543	4.19527e-05	0.000738033	2.00209e-05	0.000770985	1.18183e-05	0.000645196	3.98006e-05	0.000662744	4.37763e-05	0.000437974	8.64259e-05	0.000401026	0.000174738	24.7706	0.0014	1.76226e-05	0.00137	0.00021304	0.00146	3.27975e-05	0.00152
24.7746	0.00107	0.00037445	0.00143	7.96181e-05	0.00127	0.000100813	0.00128	0.000146757	0.00131	0.000112624	0.00129	0.000132433	0.00113	0.000162551	0.00106	7.83209e-05	0.00122	2.35536e-05	0.00107	0.000105611	25.1761	0.000793258	2.47142e-05	0.000803177	2.56361e-05	0.00082375	3.30654e-05	0.000811129	4.23021e-05	0.000729921	1.90999e-05	0.000760353	1.17066e-05	0.000635576	3.981e-05	0.000650603	4.26382e-05	0.000429484	8.62752e-05	0.000392436	0.000174158	24.8173	0.00139	1.72364e-05	0.00137	0.000214397	0.00145	3.3271e-05	0.00152
24.821	0.00105	0.000384836	0.00143	7.55421e-05	0.00126	9.90081e-05	0.00128	0.000147141	0.00131	0.000108147	0.00129	0.000133826	0.00113	0.00016958	0.00106	8.07283e-05	0.00122	1.45067e-05	0.00107	0.000102337	25.2259	0.00078539	2.6461e-05	0.000794884	2.52652e-05	0.000816221	3.48933e-05	0.000802716	4.26234e-05	0.000721775	1.84888e-05	0.000749451	1.19022e-05	0.000625878	3.97205e-05	0.000638197	4.14139e-05	0.000420869	8.63791e-05	0.000383483	0.000173557	24.8641	0.00139	1.69271e-05	0.00136	0.000215702	0.00145	3.38561e-05	0.00151
24.8674	0.00104	0.000395239	0.00143	7.15942e-05	0.00126	9.73383e-05	0.00128	0.000147324	0.0013	0.000103441	0.00128	0.00013543	0.00112	0.000176652	0.00106	8.34867e-05	0.00122	5.39592e-06	0.00106	9.94766e-05	25.2757	0.000777506	2.82186e-05	0.000786509	2.49161e-05	0.000808614	3.6793e-05	0.000794309	4.29123e-05	0.000713595	1.82125e-05	0.000738287	1.23871e-05	0.000616101	3.95328e-05	0.000625539	4.01169e-05	0.000412128	8.67184e-05	0.000374165	0.000172943	24.9109	0.00139	1.6686e-05	0.00136	0.000216955	0.00144	3.45602e-05	0.00151
24.9138	0.00103	0.000405668	0.00143	6.78204e-05	0.00125	9.57915e-05	0.00128	0.000147304	0.0013	9.85485e-05	0.00127	0.000137214	0.00111	0.000183765	0.00106	8.65587e-05	0.00122	4.34698e-06	0.00106	9.71067e-05	25.3255	0.000769604	2.99716e-05	0.000778049	2.45897e-05	0.000800927	3.876e-05	0.000785909	4.31656e-05	0.000705382	1.8279e-05	0.000726865	1.31247e-05	0.000606247	3.92496e-05	0.000612638	3.87599e-05	0.000403254	8.72703e-05	0.000364481	0.000172317	24.9577	0.00139	1.65046e-05	0.00135	0.000218153	0.00144	3.5389e-05	0.00151
24.9601	0.00102	0.000416143	0.00143	6.42748e-05	0.00124	9.43545e-05	0.00127	0.000147079	0.0013	9.35189e-05	0.00127	0.000139128	0.0011	0.000190909	0.00105	8.98989e-05	0.00122	1.34806e-05	0.00106	9.52948e-05	25.3753	0.000761683	3.17071e-05	0.000769498	2.42857e-05	0.000793161	4.07892e-05	0.000777519	4.33809e-05	0.000697136	1.86761e-05	0.000715193	1.40695e-05	0.000596315	3.88749e-05	0.000599504	3.73546e-05	0.000394242	8.80106e-05	0.000354432	0.000171679	25.0044	0.00138	1.63753e-05	0.00135	0.000219294	0.00143	3.63455e-05	0.00151
25.0065	0.00101	0.000426686	0.00143	6.1021e-05	0.00123	9.30142e-05	0.00127	0.000146651	0.0013	8.84082e-05	0.00126	0.000141106	0.00109	0.000198077	0.00105	9.34572e-05	0.00122	2.26575e-05	0.00105	9.40909e-05	25.425	0.000753739	3.34148e-05	0.000760852	2.40035e-05	0.000785312	4.28747e-05	0.000769145	4.35557e-05	0.000688859	1.93735e-05	0.00070328	1.51763e-05	0.000586304	3.84148e-05	0.000586146	3.59106e-05	0.000385083	8.89157e-05	0.000344017	0.000171027	25.0512	0.00138	1.6292e-05	0.00134	0.000220376	0.00143	3.74304e-05	0.0015
25.0529	0.001	0.00043732	0.00142	5.81301e-05	0.00122	9.17559e-05	0.00127	0.000146024	0.00129	8.3276e-05	0.00125	0.000143068	0.00108	0.000205259	0.00105	9.71814e-05	0.00122	3.16807e-05	0.00105	9.35225e-05	25.4748	0.00074577	3.50871e-05	0.000752107	2.37431e-05	0.000777377	4.50107e-05	0.000760788	4.36884e-05	0.000680552	2.03294e-05	0.000691137	1.64057e-05	0.000576213	3.78777e-05	0.000572572	3.44367e-05	0.000375769	8.99631e-05	0.000333237	0.000170355	25.098	0.00138	1.62507e-05	0.00134	0.000221396	0.00142	3.8642e-05	0.0015
25.0993	0.000994606	0.000448071	0.00142	5.56776e-05	0.00122	9.05639e-05	0.00127	0.000145212	0.00129	7.81873e-05	0.00124	0.000144928	0.00107	0.000212442	0.00105	0.000101019	0.00121	4.04642e-05	0.00104	9.35919e-05	25.5246	0.000737774	3.67194e-05	0.000743257	2.3505e-05	0.000769354	4.71906e-05	0.000752452	4.37775e-05	0.000672215	2.14973e-05	0.000678775	1.77254e-05	0.000566039	3.72745e-05	0.00055879	3.29402e-05	0.000366291	9.11326e-05	0.000322089	0.000169656	25.1448	0.00138	1.62503e-05	0.00133	0.000222351	0.00142	3.99763e-05	0.0015
25.1457	0.000985118	0.000458962	0.00142	5.37399e-05	0.00121	8.94206e-05	0.00127	0.000144232	0.00129	7.32181e-05	0.00124	0.000146594	0.00107	0.000219608	0.00106	0.000104917	0.00121	4.89393e-05	0.00104	9.42767e-05	25.5744	0.000729746	3.83085e-05	0.0007343	2.32907e-05	0.000761238	4.94079e-05	0.000744138	4.38224e-05	0.00066385	2.2832e-05	0.000666205	1.91097e-05	0.000555782	3.66191e-05	0.000544805	3.14278e-05	0.000356635	9.24068e-05	0.000310571	0.000168928	25.1916	0.00137	1.62923e-05	0.00132	0.000223239	0.00141	4.14273e-05	0.0015
25.192	0.000975687	0.000470011	0.00141	5.23885e-05	0.0012	8.83073e-05	0.00126	0.000143113	0.00128	6.84586e-05	0.00123	0.000147977	0.00106	0.000226734	0.00106	0.000108826	0.00121	5.705e-05	0.00104	9.55315e-05	25.6242	0.000721684	3.98524e-05	0.000725231	2.31019e-05	0.000753023	5.16558e-05	0.000735846	4.3823e-05	0.000655454	2.42929e-05	0.000653441	2.0538e-05	0.000545438	3.5928e-05	0.000530623	2.99041e-05	0.00034679	9.37694e-05	0.000298681	0.000168175	25.2383	0.00137	1.63813e-05	0.00132	0.000224057	0.0014	4.29874e-05	0.00149
25.2384	0.000966276	0.000481231	0.00141	5.16818e-05	0.0012	8.72042e-05	0.00126	0.000141887	0.00128	6.40152e-05	0.00122	0.000148992	0.00105	0.000233791	0.00106	0.000112701	0.00121	6.47526e-05	0.00103	9.72939e-05	25.674	0.000713581	4.1349e-05	0.000716048	2.29407e-05	0.000744707	5.39271e-05	0.000727574	4.37797e-05	0.000647029	2.58452e-05	0.000640495	2.19939e-05	0.000535005	3.52208e-05	0.000516251	2.8373e-05	0.00033674	9.52063e-05	0.000286416	0.000167407	25.2851	0.00137	1.65243e-05	0.00131	0.000224803	0.0014	4.46475e-05	0.00149
25.2848	0.00095684	0.000492627	0.0014	5.16555e-05	0.00119	8.60897e-05	0.00126	0.000140589	0.00128	6.00077e-05	0.00121	0.000149568	0.00104	0.00024074	0.00106	0.000116499	0.00121	7.20164e-05	0.00103	9.94925e-05	25.7238	0.000705433	4.27957e-05	0.000706752	2.28092e-05	0.000736284	5.62146e-05	0.000719321	4.36939e-05	0.000638572	2.746e-05	0.000627381	2.34639e-05	0.000524479	3.45195e-05	0.000501695	2.68372e-05	0.000326473	9.6705e-05	0.000273778	0.000166635	25.3319	0.00137	1.67312e-05	0.00131	0.000225477	0.00139	4.63969e-05	0.00149
25.3312	0.000947335	0.000504196	0.0014	5.23169e-05	0.00118	8.49394e-05	0.00126	0.000139255	0.00127	5.65643e-05	0.0012	0.000149641	0.00104	0.000247539	0.00106	0.000120183	0.00121	7.88212e-05	0.00103	0.000102053	25.7736	0.000697233	4.41891e-05	0.000697344	2.27091e-05	0.000727748	5.8511e-05	0.000711081	4.35673e-05	0.000630082	2.91139e-05	0.000614111	2.4937e-05	0.000513859	3.38482e-05	0.000486963	2.52989e-05	0.000315974	9.82553e-05	0.000260769	0.000165877	25.3787	0.00136	1.70134e-05	0.0013	0.000226076	0.00139	4.82242e-05	0.00148
25.3776	0.000937718	0.000515929	0.00139	5.36412e-05	0.00118	8.37263e-05	0.00125	0.000137919	0.00127	5.38086e-05	0.0012	0.000149163	0.00103	0.000254142	0.00106	0.000123717	0.0012	8.51551e-05	0.00102	0.000104906	25.8234	0.000688974	4.55252e-05	0.000687826	2.2642e-05	0.000719095	6.08086e-05	0.000702851	4.34022e-05	0.000621558	3.07873e-05	0.000600699	2.64047e-05	0.000503141	3.32319e-05	0.000472061	2.37597e-05	0.00030523	9.98487e-05	0.000247391	0.00016515	25.4255	0.00136	1.73836e-05	0.0013	0.000226601	0.00138	5.01171e-05	0.00148
25.424	0.000927949	0.00052781	0.00138	5.55734e-05	0.00117	8.24224e-05	0.00125	0.000136611	0.00126	5.18474e-05	0.00119	0.000148101	0.00102	0.000260502	0.00106	0.000127071	0.0012	9.10126e-05	0.00102	0.000107987	25.8731	0.000680647	4.67999e-05	0.000678201	2.2609e-05	0.000710317	6.31001e-05	0.000694624	4.32007e-05	0.000612998	3.24647e-05	0.000587158	2.78604e-05	0.000492323	3.26955e-05	0.000456995	2.22215e-05	0.000294231	0.000101478	0.000233652	0.000164477	25.4722	0.00136	1.78549e-05	0.00129	0.00022705	0.00137	5.20627e-05	0.00148
25.4703	0.000917991	0.000539816	0.00138	5.80354e-05	0.00117	8.09981e-05	0.00125	0.000135352	0.00126	5.07579e-05	0.00118	0.000146429	0.00102	0.00026657	0.00106	0.000130215	0.0012	9.63929e-05	0.00101	0.000111244	25.9229	0.000672244	4.80085e-05	0.000668475	2.26105e-05	0.00070141	6.53786e-05	0.000686395	4.29646e-05	0.000604401	3.41329e-05	0.0005735	2.92994e-05	0.000481401	3.22625e-05	0.000441774	2.06853e-05	0.000282967	0.000103136	0.000219558	0.000163883	25.519	0.00135	1.84396e-05	0.00128	0.000227423	0.00137	5.40474e-05	0.00147
25.5167	0.000907814	0.000551914	0.00137	6.09351e-05	0.00116	7.94234e-05	0.00125	0.000134158	0.00126	5.05736e-05	0.00117	0.00014414	0.00101	0.000272297	0.00106	0.000133125	0.0012	0.000101299	0.00101	0.000114635	25.9727	0.000663753	4.91464e-05	0.000658651	2.2647e-05	0.000692367	6.76374e-05	0.000678154	4.26955e-05	0.000595767	3.57803e-05	0.000559738	3.07183e-05	0.000470374	3.19539e-05	0.000426402	1.9152e-05	0.00027143	0.000104815	0.00020512	0.000163397	25.5658	0.00135	1.91485e-05	0.00128	0.000227723	0.00136	5.60573e-05	0.00147
25.5631	0.000897391	0.000564069	0.00136	6.41759e-05	0.00116	7.76692e-05	0.00124	0.000133034	0.00125	5.1277e-05	0.00117	0.000141233	0.00101	0.000277634	0.00107	0.000135781	0.00119	0.000105738	0.001	0.000118125	26.0225	0.000655164	5.02087e-05	0.000648736	2.27187e-05	0.000683184	6.98701e-05	0.000669893	4.23951e-05	0.000587093	3.73968e-05	0.000545883	3.21152e-05	0.000459237	3.17869e-05	0.000410887	1.76234e-05	0.000259615	0.000106504	0.000190351	0.000163048	25.6126	0.00135	1.99897e-05	0.00127	0.000227948	0.00135	5.80784e-05	0.00147
25.6095	0.0008867	0.00057624	0.00135	6.76603e-05	0.00115	7.57118e-05	0.00124	0.000131973	0.00125	5.28033e-05	0.00116	0.000137726	0.001	0.000282533	0.00107	0.00013817	0.00119	0.000109721	0.000998905	0.000121686	26.0723	0.000646466	5.11903e-05	0.000638733	2.28259e-05	0.000673856	7.20712e-05	0.000661604	4.20654e-05	0.000578378	3.89728e-05	0.000531944	3.34893e-05	0.000447989	3.17738e-05	0.000395236	1.61013e-05	0.000247519	0.000108194	0.000175264	0.000162865	25.6594	0.00134	2.09685e-05	0.00127	0.000228101	0.00135	6.00968e-05	0.00146
25.6558	0.000875724	0.000588385	0.00134	7.12932e-05	0.00115	7.35348e-05	0.00124	0.000130964	0.00124	5.5054e-05	0.00115	0.000133643	0.000998367	0.000286951	0.00107	0.000140285	0.00119	0.000113262	0.00099422	0.000125295	26.1221	0.000637647	5.20852e-05	0.00062865	2.29685e-05	0.00066438	7.42357e-05	0.000653278	4.17093e-05	0.000569621	4.04995e-05	0.000517934	3.48408e-05	0.000436627	3.19215e-05	0.000379453	1.45879e-05	0.000235142	0.000109869	0.000159878	0.000162873	25.7061	0.00134	2.20872e-05	0.00126	0.000228182	0.00134	6.20991e-05	0.00146
25.7022	0.000864446	0.000600457	0.00133	7.49847e-05	0.00114	7.11295e-05	0.00123	0.000129985	0.00123	5.79158e-05	0.00114	0.00012902	0.000995161	0.000290845	0.00107	0.000142122	0.00118	0.000116379	0.000989485	0.00012893	26.1719	0.000628696	5.28867e-05	0.000618492	2.31457e-05	0.000654754	7.63591e-05	0.000644907	4.13299e-05	0.00056082	4.19688e-05	0.000503859	3.61703e-05	0.000425148	3.22307e-05	0.000363548	1.30855e-05	0.000222483	0.000111516	0.000144216	0.000163091	25.7529	0.00133	2.33453e-05	0.00126	0.000228193	0.00133	6.40733e-05	0.00145
25.7486	0.000852857	0.000612406	0.00132	7.8653e-05	0.00114	6.84957e-05	0.00123	0.000129013	0.00123	6.12749e-05	0.00114	0.0001239	0.000992476	0.000294179	0.00107	0.000143684	0.00118	0.00011909	0.000984725	0.000132567	26.2217	0.000619602	5.35877e-05	0.000608264	2.33565e-05	0.000644976	7.84368e-05	0.000636482	4.09306e-05	0.000551971	4.3373e-05	0.000489731	3.7479e-05	0.00041355	3.26965e-05	0.000347527	1.15974e-05	0.000209544	0.000113117	0.000128302	0.000163525	25.7997	0.00133	2.47398e-05	0.00125	0.000228133	0.00133	6.60081e-05	0.00145
25.795	0.00084095	0.000624179	0.00131	8.2225e-05	0.00113	6.56415e-05	0.00122	0.000128021	0.00122	6.50278e-05	0.00113	0.000118332	0.000990291	0.000296916	0.00107	0.000144974	0.00118	0.000121415	0.000979971	0.000136181	26.2715	0.000610356	5.41804e-05	0.000597972	2.35998e-05	0.000635045	8.04652e-05	0.000627995	4.05144e-05	0.000543074	4.4705e-05	0.000475556	3.87683e-05	0.00040183	3.33086e-05	0.000331396	1.0126e-05	0.000196331	0.000114655	0.000112165	0.000164178	25.8465	0.00133	2.62654e-05	0.00124	0.000228005	0.00132	6.78937e-05	0.00145
25.8414	0.000828724	0.000635721	0.00129	8.56369e-05	0.00113	6.25834e-05	0.00122	0.000126985	0.00121	6.90837e-05	0.00112	0.000112377	0.000988579	0.000299025	0.00107	0.000146002	0.00117	0.000123374	0.000975255	0.000139751	26.3212	0.000600947	5.46571e-05	0.00058762	2.38755e-05	0.000624963	8.2441e-05	0.00061944	4.00841e-05	0.000534122	4.59582e-05	0.000461343	4.00396e-05	0.000389986	3.40523e-05	0.00031516	8.67333e-06	0.000182849	0.000116115	9.5836e-05	0.000165041	25.8933	0.00132	2.79149e-05	0.00124	0.000227806	0.00131	6.97215e-05	0.00144
25.8877	0.000816186	0.000646972	0.00128	8.88337e-05	0.00113	5.93461e-05	0.00121	0.000125881	0.00121	7.33655e-05	0.00112	0.000106099	0.000987304	0.000300474	0.00107	0.000146778	0.00117	0.000124994	0.000970608	0.000143257	26.371	0.000591371	5.50101e-05	0.000577212	2.41833e-05	0.000614728	8.43613e-05	0.00061081	3.96426e-05	0.000525111	4.71267e-05	0.000447098	4.12943e-05	0.000378017	3.491e-05	0.000298825	7.24035e-06	0.000169107	0.00011748	7.93457e-05	0.0001661	25.94	0.00132	2.96794e-05	0.00123	0.000227539	0.00131	7.14845e-05	0.00144
25.9341	0.00080335	0.000657872	0.00127	9.17696e-05	0.00112	5.59619e-05	0.00121	0.000124689	0.0012	7.78078e-05	0.00111	9.95742e-05	0.000986423	0.000301239	0.00107	0.000147321	0.00116	0.000126305	0.000966061	0.000146682	26.4208	0.000581621	5.52328e-05	0.000566751	2.4524e-05	0.000604343	8.62236e-05	0.000602099	3.91935e-05	0.000516035	4.82057e-05	0.000432825	4.25334e-05	0.000365919	3.58628e-05	0.000282397	5.82777e-06	0.000155114	0.000118734	6.27252e-05	0.000167335	25.9868	0.00131	3.15489e-05	0.00123	0.000227202	0.0013	7.3177e-05	0.00143
25.9805	0.000790235	0.000668361	0.00126	9.44061e-05	0.00112	5.24715e-05	0.00121	0.000123391	0.00119	8.23542e-05	0.0011	9.28831e-05	0.000985888	0.000301305	0.00107	0.000147653	0.00116	0.000127343	0.000961648	0.000150007	26.4706	0.000571696	5.53188e-05	0.000556238	2.48989e-05	0.000593807	8.80253e-05	0.000593304	3.87412e-05	0.000506886	4.91914e-05	0.000418528	4.37579e-05	0.000353691	3.68912e-05	0.000265882	4.43675e-06	0.000140885	0.000119864	4.60021e-05	0.000168722	26.0336	0.00131	3.35119e-05	0.00122	0.000226795	0.00129	7.47947e-05	0.00143
26.0269	0.000776867	0.00067838	0.00125	9.67117e-05	0.00112	4.89239e-05	0.0012	0.000121971	0.00118	8.69545e-05	0.0011	8.61105e-05	0.000985648	0.000300665	0.00107	0.000147806	0.00116	0.000128144	0.000957406	0.000153214	26.5204	0.000561594	5.52638e-05	0.000545674	2.53095e-05	0.000583122	8.9765e-05	0.000584421	3.829e-05	0.000497656	5.00811e-05	0.00040421	4.49679e-05	0.000341332	3.79765e-05	0.000249286	3.06922e-06	0.000126434	0.000120853	2.92009e-05	0.000170228	26.0804	0.0013	3.55563e-05	0.00121	0.000226317	0.00128	7.63354e-05	0.00143
26.0733	0.000763279	0.000687877	0.00123	9.86623e-05	0.00111	4.53751e-05	0.0012	0.000120416	0.00118	9.15622e-05	0.00109	7.93444e-05	0.000985647	0.000299322	0.00107	0.000147816	0.00115	0.000128741	0.000953368	0.00015629	26.5702	0.000551316	5.50646e-05	0.000535056	2.57579e-05	0.000572289	9.14415e-05	0.000575448	3.78446e-05	0.000488336	5.08725e-05	0.000389871	4.61638e-05	0.00032884	3.91013e-05	0.000232618	1.73209e-06	0.000111776	0.000121691	1.2342e-05	0.000171815	26.1272	0.0013	3.76693e-05	0.00121	0.000225768	0.00128	7.77982e-05	0.00142
26.1196	0.000749512	0.000696802	0.00122	0.00010024	0.00111	4.18829e-05	0.00119	0.000118716	0.00117	9.61334e-05	0.00108	7.26763e-05	0.000985829	0.000297286	0.00107	0.00014773	0.00115	0.000129163	0.00094957	0.000159219	26.62	0.000540862	5.47201e-05	0.000524384	2.62456e-05	0.00056131	9.30539e-05	0.00056638	3.74089e-05	0.000478916	5.15649e-05	0.000375512	4.73462e-05	0.000316215	4.02488e-05	0.000215886	5.1689e-07	9.69299e-05	0.000122367	-4.55835e-06	0.000173442	26.1739	0.00129	3.98376e-05	0.0012	0.000225148	0.00127	7.91832e-05	0.00142
26.166	0.000735609	0.000705111	0.00121	0.000101433	0.0011	3.85012e-05	0.00118	0.000116861	0.00116	0.000100627	0.00108	6.62019e-05	0.000986141	0.000294575	0.00107	0.0001476	0.00114	0.000129432	0.000946042	0.000161992	26.6698	0.000530236	5.42313e-05	0.000513655	2.67731e-05	0.000550184	9.46019e-05	0.000557217	3.69868e-05	0.000469386	5.21578e-05	0.000361131	4.85157e-05	0.000303456	4.14041e-05	0.000199096	1.04545e-06	8.1912e-05	0.000122875	-2.14882e-05	0.000175064	26.2207	0.00129	4.20477e-05	0.0012	0.000224457	0.00126	8.04924e-05	0.00141
26.2124	0.000721622	0.000712763	0.0012	0.000102233	0.0011	3.52769e-05	0.00118	0.000114846	0.00115	0.000105001	0.00107	6.0021e-05	0.000986528	0.000291213	0.00107	0.00014748	0.00114	0.000129561	0.000942813	0.0001646	26.7196	0.000519441	5.36014e-05	0.000502865	2.73396e-05	0.000538914	9.60855e-05	0.000547954	3.65818e-05	0.000459737	5.26516e-05	0.000346727	4.9673e-05	0.000290563	4.25536e-05	0.000182257	2.3202e-06	6.67413e-05	0.000123212	-3.84384e-05	0.000176637	26.2675	0.00128	4.42863e-05	0.00119	0.000223697	0.00125	8.17288e-05	0.00141
26.2588	0.000707606	0.000719718	0.00119	0.000102638	0.0011	3.22496e-05	0.00117	0.000112664	0.00114	0.000109218	0.00106	5.42372e-05	0.000986939	0.000287223	0.00107	0.000147427	0.00114	0.00012956	0.000939904	0.000167034	26.7693	0.000508477	5.28355e-05	0.000492011	2.79429e-05	0.0005275	9.75045e-05	0.00053859	3.61974e-05	0.000449957	5.30468e-05	0.000332295	5.08184e-05	0.000277538	4.36847e-05	0.000165375	3.61483e-06	5.14377e-05	0.000123377	-5.54017e-05	0.000178118	26.3143	0.00128	4.65406e-05	0.00118	0.000222868	0.00125	8.28965e-05	0.0014
26.3052	0.000693617	0.000725941	0.00118	0.000102651	0.00109	2.94513e-05	0.00117	0.000110313	0.00113	0.000113239	0.00106	4.89555e-05	0.000987328	0.000282638	0.00107	0.000147498	0.00113	0.000129428	0.000937331	0.000169283	26.8191	0.00049735	5.19409e-05	0.000481088	2.85795e-05	0.000515944	9.88594e-05	0.000529122	3.58369e-05	0.000440036	5.33445e-05	0.000317834	5.19519e-05	0.000264384	4.4786e-05	0.000148457	4.90731e-06	3.60204e-05	0.000123368	-7.23721e-05	0.000179463	26.361	0.00127	4.87976e-05	0.00118	0.000221973	0.00124	8.40004e-05	0.0014
26.3515	0.000679717	0.000731399	0.00117	0.000102278	0.00109	2.69072e-05	0.00116	0.000107792	0.00113	0.000117025	0.00105	4.42807e-05	0.000987649	0.000277491	0.00107	0.000147742	0.00113	0.000129161	0.000935107	0.000171336	26.8689	0.000486061	5.09262e-05	0.000470093	2.92444e-05	0.00050425	0.000100151	0.000519547	3.55038e-05	0.000429965	5.35459e-05	0.00030334	5.30735e-05	0.000251101	4.5847e-05	0.000131511	6.19368e-06	2.05079e-05	0.000123187	-8.93443e-05	0.000180632	26.4078	0.00127	5.10457e-05	0.00117	0.000221014	0.00123	8.50465e-05	0.00139
26.3979	0.000665963	0.000736068	0.00116	0.000101537	0.00109	2.46385e-05	0.00116	0.000105103	0.00112	0.000120541	0.00104	4.03116e-05	0.000987866	0.000271822	0.00107	0.000148209	0.00112	0.000128751	0.000933243	0.000173175	26.9187	0.000474614	4.98011e-05	0.00045902	2.99315e-05	0.000492418	0.000101381	0.000509861	3.52011e-05	0.000419732	5.36526e-05	0.000288811	5.41829e-05	0.000237693	4.68581e-05	0.000114543	7.47183e-06	4.91708e-06	0.00012283	-0.000106314	0.000181585	26.4546	0.00126	5.32733e-05	0.00116	0.000219996	0.00122	8.60407e-05	0.00138
26.4443	0.000652411	0.00073993	0.00115	0.000100451	0.00108	2.26642e-05	0.00115	0.000102246	0.00111	0.000123759	0.00104	3.71292e-05	0.000987946	0.000265679	0.00107	0.000148934	0.00112	0.000128192	0.000931745	0.000174787	26.9685	0.000463014	4.85764e-05	0.000447864	3.06332e-05	0.000480455	0.000102549	0.000500062	3.49316e-05	0.000409331	5.36663e-05	0.000274246	5.52792e-05	0.000224164	4.78105e-05	9.75635e-05	8.74031e-06	-1.07363e-05	0.000122299	-0.000123274	0.000182285	26.5014	0.00125	5.54704e-05	0.00116	0.000218921	0.00122	8.69893e-05	0.00138
26.4907	0.000639112	0.000742972	0.00114	9.90493e-05	0.00108	2.10061e-05	0.00115	9.92242e-05	0.0011	0.000126652	0.00103	3.47817e-05	0.000987866	0.000259113	0.00107	0.000149944	0.00111	0.000127471	0.000930615	0.000176156	27.0183	0.000451265	4.72639e-05	0.000436621	3.13414e-05	0.000468364	0.000103657	0.000490146	3.46971e-05	0.000398754	5.35885e-05	0.000259642	5.63609e-05	0.000210516	4.86965e-05	8.05815e-05	9.99814e-06	-2.64388e-05	0.000121593	-0.000140222	0.000182701	26.5482	0.00125	5.76274e-05	0.00115	0.000217793	0.00121	8.78984e-05	0.00137
26.5371	0.000626114	0.000745188	0.00113	9.73667e-05	0.00108	1.96917e-05	0.00114	9.60426e-05	0.0011	0.000129197	0.00103	3.32633e-05	0.000987605	0.000252182	0.00107	0.000151253	0.00111	0.000126582	0.000929851	0.00017727	27.0681	0.000439373	4.58758e-05	0.000425284	3.20471e-05	0.000456153	0.000104704	0.000480111	3.44979e-05	0.000387994	5.34207e-05	0.000244998	5.74257e-05	0.000196753	4.95094e-05	6.36074e-05	1.12446e-05	-4.21789e-05	0.000120717	-0.000157153	0.000182805	26.595	0.00124	5.9736e-05	0.00114	0.000216618	0.0012	8.87743e-05	0.00137
26.5834	0.000613461	0.000746574	0.00112	9.54386e-05	0.00107	1.87577e-05	0.00113	9.27088e-05	0.00109	0.000131375	0.00102	3.25032e-05	0.000987151	0.000244949	0.00107	0.000152858	0.00111	0.000125518	0.000929446	0.000178113	27.1179	0.000427341	4.44252e-05	0.000413849	3.27407e-05	0.000443827	0.00010569	0.000469953	3.43335e-05	0.000377046	5.31647e-05	0.000230315	5.84706e-05	0.000182878	5.02437e-05	4.66511e-05	1.24796e-05	-5.79472e-05	0.000119678	-0.000174066	0.000182573	26.6417	0.00123	6.17892e-05	0.00114	0.000215399	0.00119	8.96226e-05	0.00136
26.6298	0.000601197	0.000747134	0.00111	9.33013e-05	0.00107	1.82484e-05	0.00113	8.92337e-05	0.00108	0.000133172	0.00101	3.23755e-05	0.000986493	0.00023748	0.00107	0.000154743	0.0011	0.000124274	0.000929393	0.000178672	27.1676	0.000415175	4.29257e-05	0.000402311	3.34118e-05	0.000431395	0.000106614	0.00045967	3.42023e-05	0.000365904	5.28227e-05	0.000215593	5.94925e-05	0.000168896	5.08951e-05	2.97227e-05	1.37036e-05	-7.37358e-05	0.000118489	-0.000190958	0.000181984	26.6885	0.00123	6.37816e-05	0.00113	0.000214142	0.00118	9.04484e-05	0.00136
26.6762	0.000589364	0.000746876	0.0011	9.09937e-05	0.00107	1.8207e-05	0.00112	8.56337e-05	0.00108	0.000134579	0.00101	3.27258e-05	0.000985625	0.000229846	0.00106	0.000156878	0.0011	0.000122845	0.000929681	0.000178929	27.2174	0.000402879	4.13918e-05	0.000390666	3.40491e-05	0.000418866	0.000107475	0.00044926	3.41019e-05	0.000354565	5.23976e-05	0.000200833	6.04881e-05	0.000154807	5.14606e-05	1.2832e-05	1.49181e-05	-8.95379e-05	0.000117165	-0.000207824	0.000181019	26.7353	0.00122	6.57092e-05	0.00112	0.000212849	0.00117	9.12564e-05	0.00135
26.7226	0.000578	0.000745814	0.00109	8.85611e-05	0.00106	1.86655e-05	0.00112	8.19323e-05	0.00107	0.000135595	0.001	3.34002e-05	0.00098454	0.000222121	0.00106	0.000159218	0.0011	0.000121228	0.000930294	0.000178871	27.2672	0.000390455	3.98382e-05	0.000378913	3.46412e-05	0.000406248	0.000108271	0.000438719	3.40292e-05	0.000343025	5.1893e-05	0.000186037	6.14543e-05	0.000140615	5.19376e-05	-4.01154e-06	1.61257e-05	-0.000105347	0.000115725	-0.000224659	0.000179666	26.7821	0.00121	6.75696e-05	0.00112	0.000211527	0.00117	9.20508e-05	0.00134
26.769	0.000567139	0.000743967	0.00108	8.60563e-05	0.00106	1.96352e-05	0.00111	7.81612e-05	0.00107	0.000136223	0.000997031	3.42663e-05	0.000983232	0.000214378	0.00106	0.000161708	0.00109	0.000119423	0.000931215	0.000178484	27.317	0.000377908	3.82807e-05	0.000367049	3.51773e-05	0.00039355	0.000108998	0.000428046	3.39807e-05	0.000331281	5.13134e-05	0.000171207	6.23886e-05	0.000126321	5.23245e-05	-2.07998e-05	1.73293e-05	-0.000121156	0.000114188	-0.000241455	0.00017791	26.8288	0.0012	6.9362e-05	0.00111	0.000210179	0.00116	9.28354e-05	0.00134
26.8153	0.000556814	0.000741359	0.00107	8.35379e-05	0.00106	2.11044e-05	0.00111	7.43607e-05	0.00106	0.000136475	0.000991941	3.52248e-05	0.000981696	0.000206692	0.00106	0.000164288	0.00109	0.000117429	0.00093242	0.000177755	27.3668	0.000365237	3.67363e-05	0.000355075	3.56472e-05	0.000380782	0.000109653	0.000417237	3.39525e-05	0.000319331	5.06644e-05	0.000156346	6.32885e-05	0.000111926	5.26202e-05	-3.75262e-05	1.85327e-05	-0.000136961	0.00011258	-0.000258203	0.00017574	26.8756	0.0012	7.1087e-05	0.0011	0.000208811	0.00115	9.36137e-05	0.00133
26.8617	0.000547054	0.00073802	0.00106	8.10679e-05	0.00105	2.30436e-05	0.0011	7.05797e-05	0.00105	0.000136366	0.000987106	3.62107e-05	0.000979932	0.000199131	0.00106	0.000166893	0.00109	0.000115246	0.000933885	0.000176675	27.4166	0.000352445	3.52232e-05	0.000342995	3.60417e-05	0.000367952	0.000110232	0.000406287	3.39403e-05	0.000307173	4.99522e-05	0.000141457	6.41524e-05	9.74318e-05	5.28244e-05	-5.41858e-05	1.97401e-05	-0.000152755	0.000110927	-0.000274891	0.000173145	26.9224	0.00119	7.27467e-05	0.00109	0.000207425	0.00114	9.43884e-05	0.00133
26.9081	0.000537885	0.000733987	0.00105	7.87113e-05	0.00105	2.54126e-05	0.00109	6.68738e-05	0.00105	0.000135919	0.00098255	3.71895e-05	0.00097794	0.000191761	0.00106	0.000169455	0.00108	0.00011288	0.000935581	0.000175238	27.4664	0.00033953	3.37616e-05	0.00033081	3.63528e-05	0.000355068	0.000110728	0.000395192	3.39394e-05	0.000294803	4.9184e-05	0.000126545	6.49791e-05	8.28381e-05	5.2937e-05	-7.07753e-05	2.09556e-05	-0.000168536	0.000109255	-0.000291503	0.000170112	26.9692	0.00118	7.43449e-05	0.00109	0.000206027	0.00113	9.51616e-05	0.00132
26.9545	0.000529326	0.000729301	0.00105	7.65318e-05	0.00105	2.81691e-05	0.00109	6.3305e-05	0.00105	0.000135159	0.000978294	3.81504e-05	0.000975727	0.000184644	0.00106	0.00017191	0.00108	0.000110333	0.000937478	0.000173436	27.5162	0.000326492	3.23738e-05	0.000318527	3.65738e-05	0.000342135	0.000111139	0.000383946	3.39449e-05	0.000282221	4.83675e-05	0.000111613	6.57683e-05	6.8145e-05	5.29586e-05	-8.72937e-05	2.21835e-05	-0.000184301	0.000107592	-0.000308025	0.00016663	27.016	0.00117	7.58864e-05	0.00108	0.000204621	0.00112	9.59342e-05	0.00131
27.0008	0.000521388	0.00072401	0.00104	7.45907e-05	0.00105	3.12718e-05	0.00108	5.9938e-05	0.00104	0.000134111	0.000974352	3.9099e-05	0.000973308	0.000177835	0.00106	0.000174198	0.00108	0.000107612	0.000939545	0.000171265	27.566	0.000313327	3.10848e-05	0.000306151	3.67001e-05	0.000329161	0.000111458	0.000372543	3.39519e-05	0.000269427	4.75105e-05	9.66673e-05	6.652e-05	5.33519e-05	5.28898e-05	-0.000103742	2.34277e-05	-0.000200049	0.000105965	-0.000324439	0.000162689	27.0628	0.00116	7.73776e-05	0.00107	0.000203209	0.00111	9.67064e-05	0.00131
27.0472	0.000514071	0.000718164	0.00103	7.29441e-05	0.00105	3.46801e-05	0.00108	5.68372e-05	0.00104	0.000132808	0.000970733	4.00519e-05	0.000970698	0.000171384	0.00106	0.000176262	0.00107	0.000104725	0.000941748	0.000168721	27.6157	0.000300035	2.99229e-05	0.000293691	3.67289e-05	0.000316149	0.000111681	0.000360979	3.39548e-05	0.000256419	4.66211e-05	8.17136e-05	6.72345e-05	3.84583e-05	5.27317e-05	-0.000120123	2.4691e-05	-0.000215781	0.000104401	-0.000340728	0.00015828	27.1095	0.00115	7.88258e-05	0.00106	0.000201797	0.00111	9.74777e-05	0.0013
27.0936	0.000507365	0.000711812	0.00102	7.16404e-05	0.00105	3.83517e-05	0.00107	5.40618e-05	0.00104	0.000131283	0.000967442	4.10319e-05	0.000967921	0.000165337	0.00106	0.000178053	0.00107	0.000101682	0.000944048	0.000165802	27.6655	0.000286612	2.89191e-05	0.000281152	3.66599e-05	0.000303105	0.000111801	0.000349248	3.39478e-05	0.000243201	4.57074e-05	6.67578e-05	6.7912e-05	2.34633e-05	5.24846e-05	-0.000136441	2.59746e-05	-0.000231502	0.000102926	-0.000356877	0.000153395	27.1563	0.00114	8.0239e-05	0.00105	0.000200386	0.0011	9.82469e-05	0.00129
27.14	0.000501253	0.000705005	0.00101	7.0718e-05	0.00104	4.22402e-05	0.00107	5.16601e-05	0.00103	0.000129575	0.000964479	4.20662e-05	0.000965	0.000159732	0.00106	0.000179528	0.00107	9.84977e-05	0.000946406	0.000162507	27.7153	0.000273056	2.81065e-05	0.000268545	3.64943e-05	0.000290031	0.000111813	0.000337343	3.39248e-05	0.000229773	4.47769e-05	5.18059e-05	6.85533e-05	8.36615e-06	5.21486e-05	-0.0001527	2.72779e-05	-0.000247219	0.00010157	-0.00037287	0.000148026	27.2031	0.00113	8.16262e-05	0.00105	0.000198979	0.00109	9.90125e-05	0.00129
27.1864	0.000495705	0.000697784	0.001	7.01992e-05	0.00104	4.62955e-05	0.00106	4.96616e-05	0.00103	0.000127728	0.000961845	4.31822e-05	0.000961965	0.000154607	0.00105	0.000180648	0.00107	9.51913e-05	0.000948781	0.000158841	27.7651	0.000259364	2.75183e-05	0.000255876	3.6235e-05	0.000276931	0.000111711	0.00032526	3.38797e-05	0.00021614	4.38367e-05	3.6863e-05	6.91588e-05	-6.83417e-06	5.17236e-05	-0.000168906	2.8599e-05	-0.000262938	0.000100361	-0.000388695	0.000142166	27.2499	0.00112	8.29973e-05	0.00104	0.000197579	0.00108	9.97724e-05	0.00128
27.2327	0.000490688	0.000690187	0.000996503	7.00869e-05	0.00104	5.04658e-05	0.00106	4.8073e-05	0.00103	0.000125784	0.000959538	4.4404e-05	0.000958842	0.000149991	0.00105	0.000181384	0.00107	9.1785e-05	0.000951132	0.000154807	27.8149	0.000245532	2.71845e-05	0.000243155	3.58859e-05	0.000263805	0.000111489	0.00031299	3.3807e-05	0.000202304	4.28933e-05	2.19336e-05	6.97285e-05	-2.2139e-05	5.12099e-05	-0.000185063	2.99357e-05	-0.000278666	9.93272e-05	-0.000404345	0.00013581	27.2966	0.00111	8.43623e-05	0.00103	0.000196188	0.00107	0.000100525	0.00127
27.2791	0.000486163	0.000682246	0.000988039	7.03631e-05	0.00104	5.46973e-05	0.00105	4.68745e-05	0.00103	0.000123791	0.000957555	4.57521e-05	0.00095566	0.000145907	0.00105	0.000181709	0.00106	8.83049e-05	0.000953423	0.000150412	27.8647	0.00023156	2.71285e-05	0.000230391	3.54513e-05	0.000250656	0.00011114	0.000300527	3.37015e-05	0.000188269	4.19533e-05	7.02161e-06	7.02627e-05	-3.75502e-05	5.0608e-05	-0.000201176	3.12855e-05	-0.000294411	9.84948e-05	-0.000419812	0.000128956	27.3434	0.0011	8.57321e-05	0.00102	0.000194807	0.00106	0.000101269	0.00127
27.3255	0.000482087	0.000673982	0.000979451	7.09898e-05	0.00104	5.8937e-05	0.00104	4.60178e-05	0.00102	0.000121801	0.000955891	4.72432e-05	0.000952444	0.000142372	0.00105	0.000181607	0.00106	8.47828e-05	0.000955617	0.000145666	27.9145	0.000217444	2.73639e-05	0.000217591	3.49362e-05	0.000237483	0.00011066	0.000287863	3.3559e-05	0.000174038	4.10238e-05	-7.87012e-06	7.07613e-05	-5.30701e-05	4.99189e-05	-0.000217248	3.26459e-05	-0.000310181	9.78878e-05	-0.000435094	0.000121605	27.3902	0.00109	8.71179e-05	0.00101	0.000193436	0.00105	0.000102002	0.00126
27.3719	0.000478417	0.000665414	0.000970723	7.19094e-05	0.00104	6.31313e-05	0.00104	4.54306e-05	0.00102	0.000119868	0.000954533	4.88903e-05	0.000949213	0.000139392	0.00105	0.000181069	0.00106	8.12569e-05	0.000957679	0.000140585	27.9643	0.000203182	2.7893e-05	0.000204765	3.43457e-05	0.000224287	0.000110045	0.000274992	3.33762e-05	0.000159615	4.01117e-05	-2.27396e-05	7.12243e-05	-6.87012e-05	4.91438e-05	-0.000233282	3.40142e-05	-0.000325981	9.75277e-05	-0.000450188	0.000113759	27.437	0.00108	8.85316e-05	0.001	0.000192076	0.00104	0.000102723	0.00125
27.4183	0.000475106	0.000656551	0.000961843	7.30501e-05	0.00104	6.72265e-05	0.00103	4.50256e-05	0.00102	0.000118048	0.000953462	5.07019e-05	0.000945988	0.000136966	0.00105	0.000180097	0.00106	7.77695e-05	0.000959578	0.000135192	28.0141	0.000188773	2.87074e-05	0.000191922	3.3685e-05	0.000211065	0.000109289	0.000261908	3.31508e-05	0.000145003	3.92235e-05	-3.75858e-05	7.16506e-05	-8.44462e-05	4.82845e-05	-0.000249281	3.53884e-05	-0.000341818	9.74343e-05	-0.000465093	0.000105424	27.4838	0.00107	8.99856e-05	0.000991918	0.000190725	0.00103	0.00010343	0.00125
27.4646	0.000472105	0.000647398	0.000952804	7.43304e-05	0.00104	7.11681e-05	0.00103	4.47125e-05	0.00102	0.000116397	0.000952655	5.26819e-05	0.000942785	0.000135083	0.00104	0.000178701	0.00106	7.43658e-05	0.000961289	0.000129513	28.0638	0.000174214	2.97897e-05	0.00017907	3.29595e-05	0.000197816	0.00010839	0.000248604	3.28815e-05	0.000130203	3.83644e-05	-5.24089e-05	7.20387e-05	-0.000100308	4.73428e-05	-0.000265248	3.6767e-05	-0.000357702	9.76266e-05	-0.000479813	9.66099e-05	27.5305	0.00106	9.14926e-05	0.000982153	0.000189382	0.00102	0.000104125	0.00124
27.511	0.000469366	0.000637956	0.000943603	7.56665e-05	0.00104	7.49015e-05	0.00102	4.44077e-05	0.00102	0.000114964	0.000952081	5.48289e-05	0.000939623	0.000133721	0.00104	0.000176897	0.00105	7.10923e-05	0.000962789	0.000123582	28.1136	0.000159505	3.11167e-05	0.000166218	3.21743e-05	0.000184537	0.000107346	0.000235077	3.25677e-05	0.00011522	3.75385e-05	-6.72099e-05	7.23866e-05	-0.000116289	4.63213e-05	-0.000281187	3.81497e-05	-0.000373641	9.81215e-05	-0.00049435	8.73325e-05	27.5773	0.00105	9.30657e-05	0.0009722	0.000188046	0.00101	0.000104805	0.00123
27.5574	0.000466835	0.000628221	0.000934243	7.69792e-05	0.00104	7.83731e-05	0.00102	4.40411e-05	0.00102	0.000113791	0.000951701	5.71386e-05	0.000936517	0.000132853	0.00104	0.000174713	0.00105	6.79969e-05	0.000964064	0.000117434	28.1634	0.000144645	3.26615e-05	0.00015337	3.13341e-05	0.000171224	0.000106156	0.000221323	3.22093e-05	0.000100053	3.67483e-05	-8.19907e-05	7.26916e-05	-0.000132391	4.52231e-05	-0.000297101	3.95367e-05	-0.000389642	9.89336e-05	-0.000508711	7.76166e-05	27.6241	0.00104	9.47177e-05	0.00096206	0.000186716	0.000999934	0.000105473	0.00122
27.6038	0.00046446	0.000618188	0.000924727	7.81978e-05	0.00103	8.15355e-05	0.00101	4.35607e-05	0.00102	0.000112909	0.000951472	5.96043e-05	0.00093348	0.000132444	0.00104	0.000172182	0.00105	6.51285e-05	0.000965108	0.00011111	28.2132	0.000129634	3.43951e-05	0.000140533	3.04437e-05	0.000157875	0.000104819	0.000207338	3.18066e-05	8.47054e-05	3.59948e-05	-9.67536e-05	7.29507e-05	-0.000148618	4.4052e-05	-0.000312996	4.09281e-05	-0.000405714	0.000100074	-0.000522903	6.75014e-05	27.6709	0.00102	9.64605e-05	0.000951735	0.000185389	0.000989633	0.000106129	0.00121
27.6502	0.00046219	0.000607855	0.000915065	7.92629e-05	0.00103	8.43506e-05	0.00101	4.29338e-05	0.00102	0.000112342	0.000951347	6.22176e-05	0.000930523	0.000132455	0.00103	0.000169347	0.00105	6.25349e-05	0.00096592	0.000104657	28.263	0.000114471	3.62886e-05	0.00012771	2.9508e-05	0.000144483	0.000103335	0.000193122	3.13598e-05	6.91776e-05	3.5277e-05	-0.000111502	7.31609e-05	-0.000164969	4.28128e-05	-0.000328876	4.23234e-05	-0.000421864	0.00010155	-0.000536936	5.70465e-05	27.7177	0.00101	9.83051e-05	0.000941229	0.000184063	0.000979197	0.000106775	0.00121
27.6965	0.000459974	0.000597218	0.000905268	8.01271e-05	0.00103	8.67896e-05	0.001	4.21485e-05	0.00102	0.000112102	0.000951277	6.4971e-05	0.000927649	0.000132843	0.00103	0.000166254	0.00105	6.02616e-05	0.000966506	9.81285e-05	28.3128	9.91566e-05	3.83145e-05	0.000114905	2.8532e-05	0.000131046	0.000101706	0.000178672	3.08695e-05	5.34695e-05	3.45924e-05	-0.00012624	7.33182e-05	-0.000181449	4.15107e-05	-0.00034475	4.37215e-05	-0.000438095	0.000103364	-0.000550822	4.63479e-05	27.7644	0.001	0.000100261	0.000930543	0.000182737	0.000968622	0.000107413	0.0012
27.7429	0.000457763	0.000586275	0.000895351	8.07562e-05	0.00103	8.88334e-05	0.000997792	4.1211e-05	0.00102	0.000112187	0.000951217	6.78583e-05	0.000924855	0.000133561	0.00103	0.000162954	0.00105	5.83499e-05	0.000966877	9.15776e-05	28.3626	8.36936e-05	4.04484e-05	0.000102118	2.7521e-05	0.000117557	9.9936e-05	0.00016399	3.03368e-05	3.75806e-05	3.39374e-05	-0.000140972	7.34188e-05	-0.000198056	4.01523e-05	-0.000360624	4.51205e-05	-0.000454409	0.000105513	-0.000564574	3.55753e-05	27.8112	0.000987402	0.000102337	0.000919683	0.00018141	0.000957902	0.000108046	0.00119
27.7893	0.000455512	0.000575022	0.00088533	8.11288e-05	0.00102	9.04717e-05	0.000992466	4.01449e-05	0.00102	0.000112585	0.000951121	7.08738e-05	0.000922132	0.000134561	0.00102	0.000159502	0.00104	5.68349e-05	0.000967046	8.50612e-05	28.4124	6.80842e-05	4.26689e-05	8.93482e-05	2.6482e-05	0.000104015	9.80294e-05	0.000149078	2.97626e-05	2.15098e-05	3.33076e-05	-0.000155705	7.34586e-05	-0.000214793	3.87446e-05	-0.000376508	4.65168e-05	-0.000470809	0.000107987	-0.000578209	2.51121e-05	27.858	0.00097446	0.000104538	0.000908653	0.000180079	0.000947034	0.000108676	0.00118
27.8357	0.000453179	0.000563456	0.000875218	8.12355e-05	0.00102	9.17024e-05	0.000986989	3.89899e-05	0.00101	0.000113272	0.000950947	7.40103e-05	0.000919463	0.000135795	0.00102	0.000155954	0.00104	5.5745e-05	0.000967026	7.86427e-05	28.4622	5.23327e-05	4.49578e-05	7.6593e-05	2.54245e-05	9.04138e-05	9.59929e-05	0.000133937	2.91481e-05	5.2556e-06	3.26982e-05	-0.000170445	7.34338e-05	-0.00023166	3.72959e-05	-0.000392411	4.79053e-05	-0.000487296	0.000110768	-0.000591745	1.61933e-05	27.9048	0.000961284	0.00010687	0.000897457	0.000178745	0.000936011	0.000109307	0.00117
27.8821	0.000450732	0.000551575	0.000865029	8.10769e-05	0.00102	9.25323e-05	0.000981311	3.78032e-05	0.00101	0.000114215	0.000950654	7.7258e-05	0.000916827	0.000137216	0.00102	0.00015237	0.00104	5.51017e-05	0.000966835	7.2395e-05	28.5119	3.64443e-05	4.72992e-05	6.38474e-05	2.43612e-05	7.6751e-05	9.38341e-05	0.000118572	2.84946e-05	-1.11839e-05	3.21044e-05	-0.0001852	7.33405e-05	-0.000248655	3.58157e-05	-0.000408344	4.92791e-05	-0.000503869	0.00011383	-0.000605199	1.31986e-05	27.9516	0.00094788	0.000109334	0.000886102	0.000177406	0.000924829	0.000109941	0.00116
27.9284	0.00044814	0.000539378	0.000854772	8.06642e-05	0.00101	9.29775e-05	0.000975381	3.66571e-05	0.00101	0.000115371	0.000950204	8.06059e-05	0.000914195	0.00013878	0.00101	0.000148814	0.00104	5.49201e-05	0.000966489	6.64027e-05	28.5617	2.04258e-05	4.96797e-05	5.11044e-05	2.33081e-05	6.30231e-05	9.15608e-05	0.000102985	2.78031e-05	-2.78111e-05	3.15219e-05	-0.000199977	7.31749e-05	-0.000265779	3.43148e-05	-0.000424318	5.06293e-05	-0.000520531	0.000117144	-0.000618593	1.93582e-05	27.9983	0.000934249	0.00011193	0.000874593	0.000176061	0.000913483	0.000110583	0.00116
27.9748	0.000445379	0.000526865	0.000844453	8.00185e-05	0.00101	9.30643e-05	0.000969149	3.56388e-05	0.00101	0.000116691	0.000949563	8.40411e-05	0.000911535	0.000140449	0.00101	0.00014535	0.00104	5.5207e-05	0.000966007	6.07629e-05	28.6115	4.28447e-06	5.20875e-05	3.83552e-05	2.22855e-05	4.92271e-05	8.91814e-05	8.7181e-05	2.70743e-05	-4.46285e-05	3.09474e-05	-0.000214786	7.29341e-05	-0.00028303	3.28064e-05	-0.000440343	5.19457e-05	-0.000537284	0.000120678	-0.000631945	2.94327e-05	28.0451	0.000920397	0.000114656	0.000862934	0.000174711	0.000901969	0.000111234	0.00115
28.0212	0.000442424	0.000514038	0.000834076	7.91725e-05	0.000998766	9.28286e-05	0.000962568	3.4841e-05	0.001	0.000118126	0.000948698	8.75487e-05	0.000908812	0.000142183	0.001	0.000142039	0.00104	5.59598e-05	0.000965413	5.5583e-05	28.6613	-1.19714e-05	5.45121e-05	2.55894e-05	2.13175e-05	3.53596e-05	8.67043e-05	7.11635e-05	2.63087e-05	-6.16388e-05	3.03786e-05	-0.000229634	7.2616e-05	-0.000300407	3.13073e-05	-0.000456432	5.32178e-05	-0.000554129	0.0001244	-0.000645277	4.05659e-05	28.0919	0.000906328	0.000117509	0.000851132	0.000173354	0.00089028	0.0001119	0.00114
28.0676	0.000439256	0.000500907	0.000823647	7.81707e-05	0.000991392	9.23142e-05	0.000955594	3.43517e-05	0.001	0.000119621	0.000947581	9.11121e-05	0.000905991	0.000143944	0.001	0.000138936	0.00103	5.71672e-05	0.000964728	5.09767e-05	28.7111	-2.83327e-05	5.69437e-05	1.27956e-05	2.04321e-05	2.14179e-05	8.41384e-05	5.49371e-05	2.5507e-05	-7.8845e-05	2.98142e-05	-0.000244532	7.22194e-05	-0.000317909	2.98386e-05	-0.000472596	5.44351e-05	-0.000571068	0.000128279	-0.000658604	5.19982e-05	28.1387	0.000892047	0.000120481	0.000839193	0.000171991	0.000878413	0.000112584	0.00113
28.114	0.00043586	0.000487484	0.00081317	7.70688e-05	0.00098327	9.1569e-05	0.000948191	3.42434e-05	0.00099649	0.000121123	0.000946181	9.47091e-05	0.000903034	0.000145696	0.000996535	0.000136085	0.00103	5.88106e-05	0.000963973	4.70572e-05	28.7609	-4.47897e-05	5.93726e-05	-3.81298e-08	1.96613e-05	7.39916e-06	8.14921e-05	3.85058e-05	2.46707e-05	-9.62491e-05	2.92537e-05	-0.000259488	7.17437e-05	-0.000335535	2.84262e-05	-0.000488848	5.55882e-05	-0.000588104	0.000132285	-0.000671941	6.3457e-05	28.1855	0.000877558	0.000123565	0.000827122	0.000170622	0.000866363	0.00011329	0.00112
28.1603	0.000432227	0.000473785	0.000802651	7.59326e-05	0.000974414	9.0643e-05	0.000940329	3.45695e-05	0.000992038	0.000122578	0.000944471	9.83108e-05	0.000899908	0.0001474	0.000992302	0.000133515	0.00103	6.08661e-05	0.000963168	4.39243e-05	28.8107	-6.1332e-05	6.17894e-05	-1.29235e-05	1.90403e-05	-6.69915e-06	7.87731e-05	2.18738e-05	2.38015e-05	-0.000113853	2.86974e-05	-0.000274511	7.11885e-05	-0.000353283	2.71016e-05	-0.000505197	5.66683e-05	-0.000605238	0.000136389	-0.000685296	7.48046e-05	28.2322	0.000862865	0.000126752	0.000814924	0.000169244	0.000854124	0.000114021	0.00111
28.2067	0.000428349	0.00045983	0.000792097	7.48375e-05	0.000964844	8.95866e-05	0.000931982	3.53615e-05	0.00098715	0.00012393	0.000942418	0.000101884	0.000896578	0.000149021	0.000988095	0.000131235	0.00103	6.33068e-05	0.000962329	4.16452e-05	28.8605	-7.79487e-05	6.41849e-05	-2.58718e-05	1.86053e-05	-2.08795e-05	7.59886e-05	5.04546e-06	2.29025e-05	-0.000131656	2.81465e-05	-0.000289609	7.0554e-05	-0.000371154	2.59011e-05	-0.000521656	5.76678e-05	-0.000622473	0.00014056	-0.000698678	8.59527e-05	28.279	0.000847974	0.00013003	0.000802604	0.000167859	0.000841694	0.000114783	0.0011
28.2531	0.00042422	0.000445639	0.000781506	7.38665e-05	0.000954585	8.84489e-05	0.000923134	3.6628e-05	0.000981838	0.000125122	0.000939991	0.000105394	0.000893012	0.000150525	0.00098394	0.000129234	0.00103	6.61032e-05	0.000961467	4.02292e-05	28.9103	-9.46288e-05	6.65495e-05	-3.88939e-05	1.839e-05	-3.51443e-05	7.31449e-05	-1.19746e-05	2.19776e-05	-0.000149657	2.76025e-05	-0.000304792	6.98405e-05	-0.000389145	2.48649e-05	-0.000538235	5.85801e-05	-0.000639811	0.000144771	-0.000712093	9.68361e-05	28.3258	0.000832888	0.000133387	0.000790167	0.000166464	0.000829068	0.00011558	0.00109
28.2995	0.000419838	0.000431239	0.000770879	7.31054e-05	0.000943665	8.72753e-05	0.000913776	3.83567e-05	0.000976119	0.000126096	0.000937154	0.000108803	0.000889183	0.000151878	0.000979862	0.000127483	0.00102	6.92243e-05	0.000960588	3.96114e-05	28.96	-0.000111362	6.88738e-05	-5.2001e-05	1.84208e-05	-4.94954e-05	7.02476e-05	-2.91817e-05	2.10328e-05	-0.000167856	2.70679e-05	-0.000320066	6.90483e-05	-0.000407256	2.40354e-05	-0.000554944	5.93992e-05	-0.000657255	0.000148995	-0.000725546	0.000107402	28.3726	0.000817611	0.000136812	0.000777617	0.000165059	0.000816242	0.000116418	0.00108
28.3459	0.000415204	0.000416662	0.000760212	7.26391e-05	0.000932119	8.61045e-05	0.000903903	4.05187e-05	0.00097001	0.000126796	0.000933876	0.000112077	0.000885062	0.000153044	0.000975883	0.000125931	0.00102	7.26391e-05	0.00095969	3.96591e-05	29.0098	-0.000128137	7.11479e-05	-6.52037e-05	1.87132e-05	-6.39348e-05	6.73017e-05	-4.65708e-05	2.00753e-05	-0.000186248	2.65462e-05	-0.00033544	6.81777e-05	-0.000425486	2.34537e-05	-0.000571795	6.01206e-05	-0.000674807	0.000153204	-0.000739044	0.000117606	28.4194	0.000802147	0.000140293	0.000764955	0.000163642	0.000803215	0.000117302	0.00107
28.3922	0.000410316	0.000401944	0.000749503	7.25465e-05	0.000919986	8.49673e-05	0.000893513	4.30746e-05	0.000963532	0.000127171	0.000930126	0.000115185	0.000880629	0.000153988	0.000972022	0.000124517	0.00102	7.63162e-05	0.000958771	4.01989e-05	29.0596	-0.000144945	7.33617e-05	-7.85128e-05	1.92686e-05	-7.84635e-05	6.43113e-05	-6.41369e-05	1.91142e-05	-0.00020483	2.60417e-05	-0.000350919	6.7229e-05	-0.000443833	2.31549e-05	-0.000588798	6.0742e-05	-0.000692473	0.00015737	-0.000752594	0.000127407	28.4661	0.000786498	0.000143816	0.000752184	0.000162212	0.000789983	0.000118237	0.00105
28.4386	0.000405175	0.000387126	0.000738751	7.28927e-05	0.000907313	8.38845e-05	0.000882609	4.59796e-05	0.000956702	0.000127178	0.00092588	0.000118101	0.000875866	0.000154677	0.000968297	0.000123168	0.00102	8.02239e-05	0.000957826	4.10468e-05	29.1094	-0.000161776	7.55048e-05	-9.19391e-05	2.00748e-05	-9.30829e-05	6.12809e-05	-8.18749e-05	1.816e-05	-0.000223596	2.55594e-05	-0.000366509	6.62021e-05	-0.000462298	2.31634e-05	-0.000605965	6.12641e-05	-0.00071026	0.000161468	-0.000766205	0.000136769	28.5129	0.000770669	0.00014737	0.000739307	0.000160769	0.000776543	0.000119231	0.00104
28.485	0.000399782	0.000372253	0.000727953	7.37252e-05	0.000894146	8.28669e-05	0.000871194	4.9187e-05	0.000949537	0.000126784	0.000921121	0.000120804	0.000870763	0.000155074	0.00096472	0.000121812	0.00102	8.433e-05	0.000956846	4.20344e-05	29.1592	-0.000178623	7.75669e-05	-0.000105493	2.11092e-05	-0.000107794	5.82155e-05	-9.97794e-05	1.72248e-05	-0.000242541	2.51049e-05	-0.000382215	6.50966e-05	-0.000480879	2.34893e-05	-0.000623308	6.16905e-05	-0.000728175	0.000165471	-0.00077989	0.000145659	28.5597	0.000754662	0.000150943	0.000726324	0.00015931	0.000762893	0.000120287	0.00103
28.5314	0.000394138	0.000357373	0.000717108	7.50684e-05	0.000880538	8.19164e-05	0.000859273	5.26492e-05	0.000942055	0.000125963	0.000915839	0.00012328	0.000865317	0.000155154	0.000961301	0.000120377	0.00101	8.86015e-05	0.000955822	4.30249e-05	29.209	-0.000195476	7.95379e-05	-0.000119184	2.23424e-05	-0.000122596	5.51217e-05	-0.000117844	1.6322e-05	-0.000261657	2.46841e-05	-0.000398043	6.39117e-05	-0.000499577	2.41272e-05	-0.000640837	6.20281e-05	-0.000746227	0.000169353	-0.000793663	0.000154048	28.6065	0.000738481	0.000154523	0.000713237	0.000157838	0.00074903	0.000121412	0.00102
28.5778	0.000388249	0.000342533	0.000706205	7.69216e-05	0.00086654	8.10288e-05	0.000846851	5.63205e-05	0.000934272	0.000124698	0.000910036	0.000125521	0.000859529	0.000154895	0.000958048	0.000118796	0.00101	9.30029e-05	0.000954743	4.39204e-05	29.2588	-0.000212329	8.1409e-05	-0.000133021	2.37435e-05	-0.000137491	5.20076e-05	-0.000136064	1.54666e-05	-0.000280936	2.4302e-05	-0.000413998	6.26463e-05	-0.000518392	2.5057e-05	-0.000658563	6.22875e-05	-0.000764429	0.00017309	-0.000807542	0.000161906	28.6532	0.000722128	0.000158099	0.000700045	0.00015635	0.000734952	0.00012261	0.00101
28.6241	0.000382117	0.000327777	0.000695234	7.92605e-05	0.000852207	8.01949e-05	0.000833941	6.01571e-05	0.000926209	0.00012298	0.00090372	0.00012753	0.000853406	0.000154285	0.000954968	0.000117014	0.00101	9.7494e-05	0.0009536	4.4663e-05	29.3086	-0.000229173	8.31723e-05	-0.000147012	2.52828e-05	-0.000152479	4.88842e-05	-0.000154431	1.4675e-05	-0.000300369	2.39629e-05	-0.000430085	6.12988e-05	-0.000537326	2.6248e-05	-0.000676498	6.24825e-05	-0.000782793	0.000176658	-0.000821545	0.00016921	28.7	0.000705607	0.000161659	0.000686749	0.000154847	0.000720658	0.000123887	0.000996428
28.6705	0.000375749	0.000313151	0.000684176	8.20401e-05	0.000837591	7.94008e-05	0.000820557	6.41175e-05	0.000917885	0.000120807	0.000896904	0.000129315	0.000846956	0.000153326	0.000952066	0.000114981	0.00101	0.000102029	0.000952386	4.52339e-05	29.3584	-0.000246001	8.48217e-05	-0.000161162	2.69338e-05	-0.000167562	4.57657e-05	-0.00017294	1.3965e-05	-0.000319946	2.36693e-05	-0.000446311	5.9867e-05	-0.000556378	2.76628e-05	-0.000694653	6.26311e-05	-0.000801332	0.000180033	-0.000835687	0.000175932	28.7468	0.000688921	0.000165193	0.000673348	0.000153331	0.000706145	0.000125248	0.000984253
28.7169	0.000369154	0.000298699	0.000673009	8.52014e-05	0.000822748	7.86284e-05	0.000806717	6.81637e-05	0.000909325	0.000118182	0.000889603	0.000130891	0.000840191	0.000152033	0.000949348	0.000112659	0.001	0.00010656	0.000951094	4.56481e-05	29.4081	-0.000262804	8.63529e-05	-0.000175478	2.86731e-05	-0.000182739	4.26705e-05	-0.000191582	1.33554e-05	-0.000339656	2.3422e-05	-0.000462678	5.83486e-05	-0.000575552	2.92616e-05	-0.000713039	6.27536e-05	-0.000820063	0.000183195	-0.000849983	0.000182049	28.7936	0.000672071	0.000168691	0.000659841	0.000151802	0.000691413	0.000126696	0.000971879
28.7633	0.000362339	0.000284465	0.000661706	8.8676e-05	0.000807732	7.78578e-05	0.000792446	7.22618e-05	0.000900554	0.000115118	0.000881839	0.000132281	0.000833124	0.000150435	0.000946817	0.000110015	0.001	0.000111035	0.000949717	4.5948e-05	29.4579	-0.000279575	8.77634e-05	-0.000189961	3.04812e-05	-0.000198012	3.96224e-05	-0.000210352	1.28646e-05	-0.000359487	2.32201e-05	-0.000479192	5.67413e-05	-0.000594848	3.10047e-05	-0.000731666	6.28744e-05	-0.000838998	0.000186123	-0.00086445	0.000187543	28.8404	0.000655062	0.000172143	0.000646226	0.000150261	0.000676461	0.000128238	0.000959307
28.8097	0.000355312	0.000270493	0.000650234	9.23905e-05	0.000792592	7.70688e-05	0.000777772	7.6383e-05	0.000891597	0.000111633	0.000873633	0.000133511	0.000825767	0.000148578	0.000944472	0.000107026	0.000998293	0.0001154	0.000948246	4.6197e-05	29.5077	-0.000296307	8.90526e-05	-0.000204612	3.23411e-05	-0.000213383	3.66529e-05	-0.00022924	1.25088e-05	-0.000379429	2.30606e-05	-0.000495852	5.50428e-05	-0.000614268	3.28543e-05	-0.000750543	6.30219e-05	-0.000858154	0.000188799	-0.000879103	0.0001924	28.8871	0.000637895	0.00017554	0.000632503	0.000148711	0.000661288	0.000129875	0.000946537
28.856	0.000348082	0.000256823	0.000638557	9.62709e-05	0.000777371	7.624e-05	0.000762726	8.05016e-05	0.00088248	0.000107757	0.000865013	0.000134614	0.000818134	0.000146525	0.000942308	0.000103677	0.000995826	0.000119603	0.000946672	4.64701e-05	29.5575	-0.000312995	9.0221e-05	-0.000219431	3.42385e-05	-0.000228852	3.38033e-05	-0.000248239	1.23e-05	-0.00039947	2.2939e-05	-0.000512662	5.32519e-05	-0.000633817	3.47763e-05	-0.000769675	6.32288e-05	-0.000877545	0.000191207	-0.000893958	0.000196607	28.9339	0.000620574	0.000178874	0.000618668	0.000147152	0.000645893	0.000131613	0.000933569
28.9024	0.000340662	0.0002435	0.000626642	0.000100246	0.000762104	7.53499e-05	0.000747342	8.45953e-05	0.000873227	0.000103528	0.000856006	0.000135628	0.000810238	0.000144354	0.000940316	9.99617e-05	0.000993342	0.000123588	0.000944985	4.68475e-05	29.6073	-0.000329632	9.12702e-05	-0.000234414	3.61615e-05	-0.000244421	3.11284e-05	-0.000267343	1.22437e-05	-0.0004196	2.28495e-05	-0.000529619	5.13675e-05	-0.000653496	3.67402e-05	-0.000789069	6.35321e-05	-0.000897184	0.000193337	-0.000909029	0.000200157	28.9807	0.000603102	0.000182136	0.000604719	0.000145586	0.000630276	0.000133456	0.000920403
28.9488	0.000333062	0.000230568	0.000614458	0.000104251	0.000746815	7.43795e-05	0.000731658	8.86465e-05	0.000863858	9.89927e-05	0.00084664	0.000136593	0.000802094	0.000142161	0.000938487	9.58869e-05	0.000990833	0.000127306	0.000943174	4.74055e-05	29.6571	-0.000346213	9.2203e-05	-0.000249558	3.80998e-05	-0.000260091	2.86982e-05	-0.000286542	1.23375e-05	-0.00043981	2.27854e-05	-0.000546723	4.93901e-05	-0.000673308	3.872e-05	-0.000808729	6.39706e-05	-0.000917085	0.000195178	-0.000924331	0.000203045	29.0275	0.000585481	0.000185321	0.000590654	0.000144013	0.000614439	0.000135407	0.000907039
28.9952	0.00032529	0.000218074	0.000601974	0.000108228	0.000731524	7.33138e-05	0.000715709	9.26407e-05	0.000854396	9.4207e-05	0.000836944	0.00013755	0.000793719	0.000140052	0.000936807	9.14733e-05	0.000988289	0.000130709	0.000941229	4.82079e-05	29.7069	-0.000362734	9.30236e-05	-0.000264855	4.00439e-05	-0.000275864	2.65985e-05	-0.00030583	1.25718e-05	-0.000460089	2.27394e-05	-0.000563973	4.73207e-05	-0.000693255	4.0693e-05	-0.000828658	6.45831e-05	-0.00093726	0.000196726	-0.000939879	0.000205266	29.0743	0.000567715	0.00018842	0.00057647	0.000142432	0.000598381	0.000137471	0.000893478
29.0416	0.000317353	0.000206072	0.000589161	0.000112124	0.000716242	7.21411e-05	0.000699532	9.65665e-05	0.000844859	8.92374e-05	0.000826942	0.000138544	0.000785135	0.000138145	0.000935261	8.67585e-05	0.000985692	0.000133757	0.000939138	4.93005e-05	29.7567	-0.00037919	9.37368e-05	-0.000280298	4.19845e-05	-0.000291739	2.4928e-05	-0.0003252	1.2931e-05	-0.000480429	2.27038e-05	-0.000581364	4.51602e-05	-0.00071334	4.26395e-05	-0.000848858	6.54073e-05	-0.000957719	0.000197978	-0.000955691	0.000206819	29.1211	0.000549808	0.000191428	0.000562163	0.000140844	0.000582104	0.000139652	0.000879721
29.0879	0.000309251	0.000194618	0.000575993	0.000115887	0.000700976	7.08509e-05	0.000683166	0.000100413	0.000835268	8.41649e-05	0.000816659	0.000139614	0.000776362	0.000136564	0.000933834	8.1798e-05	0.000983025	0.00013642	0.000936891	5.07059e-05	29.8065	-0.000395579	9.43475e-05	-0.000295879	4.39119e-05	-0.000307719	2.37864e-05	-0.000344645	1.33966e-05	-0.000500819	2.26701e-05	-0.000598894	4.29099e-05	-0.000733564	4.45427e-05	-0.000869331	6.64785e-05	-0.000978474	0.000198933	-0.000971784	0.000207701	29.1678	0.000531763	0.000194339	0.00054773	0.000139248	0.000565609	0.000141954	0.000865767
29.1343	0.000300981	0.000183765	0.000562446	0.000119471	0.000685728	6.94341e-05	0.000666653	0.000104171	0.000825637	7.90852e-05	0.000806116	0.000140799	0.000767426	0.000135425	0.000932504	7.66689e-05	0.000980262	0.000138676	0.000934476	5.24238e-05	29.8562	-0.000411901	9.48615e-05	-0.000311589	4.58164e-05	-0.000323803	2.32547e-05	-0.000364159	1.39503e-05	-0.00052125	2.26296e-05	-0.000616558	4.05715e-05	-0.00075393	4.63881e-05	-0.000890078	6.7828e-05	-0.000999534	0.000199593	-0.00098818	0.000207913	29.2146	0.000513583	0.000197148	0.000533168	0.000137641	0.000548899	0.000144381	0.000851618
29.1807	0.000292535	0.000173562	0.000548497	0.000122833	0.000670496	6.78832e-05	0.000650035	0.000107829	0.000815983	7.41057e-05	0.000795334	0.000142131	0.000758354	0.000134832	0.000931249	7.14741e-05	0.000977381	0.000140512	0.000931879	5.44322e-05	29.906	-0.000428152	9.52843e-05	-0.000327417	4.76883e-05	-0.000339995	2.33697e-05	-0.000383736	1.45758e-05	-0.000541712	2.25732e-05	-0.00063435	3.81473e-05	-0.000774436	4.81636e-05	-0.000911098	6.94816e-05	-0.00102	0.000199959	-0.001	0.000207455	29.2614	0.000495272	0.000199849	0.000518472	0.000136021	0.000531975	0.000146938	0.000837276
29.2271	0.000283899	0.000164056	0.000534123	0.000125932	0.000655274	6.61938e-05	0.000633352	0.000111377	0.000806315	6.93425e-05	0.00078433	0.000143638	0.000749173	0.000134863	0.000930046	6.63501e-05	0.000974357	0.000141921	0.000929088	5.66923e-05	29.9558	-0.000444335	9.56215e-05	-0.000343356	4.95185e-05	-0.000356294	2.41106e-05	-0.000403368	1.52593e-05	-0.000562194	2.24929e-05	-0.000652267	3.56402e-05	-0.000795084	4.98591e-05	-0.000932391	7.14579e-05	-0.00104	0.000200034	-0.00102	0.000206328	29.3082	0.000476832	0.000202437	0.000503636	0.000134388	0.000514837	0.000149627	0.000822741
29.2735	0.000275056	0.000155284	0.000519303	0.000128735	0.000640049	6.43653e-05	0.000616648	0.000114807	0.000796636	6.49158e-05	0.000773122	0.000145342	0.00073991	0.000135567	0.000928871	6.14714e-05	0.000971166	0.000142902	0.000926086	5.91538e-05	30.0056	-0.000460448	9.58792e-05	-0.000359396	5.12975e-05	-0.0003727	2.54041e-05	-0.00042305	1.59897e-05	-0.000582688	2.23808e-05	-0.000670302	3.30543e-05	-0.000815873	5.14666e-05	-0.000953956	7.37685e-05	-0.00106	0.000199819	-0.00104	0.000204537	29.3549	0.000458265	0.000204907	0.000488658	0.000132739	0.000497489	0.000152452	0.000808015
29.3198	0.000265987	0.000147274	0.000504016	0.00013121	0.000624806	6.24005e-05	0.000599959	0.000118112	0.000786946	6.09455e-05	0.000761721	0.00014726	0.000730592	0.000136964	0.000927697	5.70556e-05	0.000967785	0.000143459	0.00092286	6.17587e-05	30.0554	-0.000476493	9.60633e-05	-0.00037553	5.30162e-05	-0.000389215	2.71483e-05	-0.000442775	1.67576e-05	-0.000603181	2.22303e-05	-0.000688449	3.03949e-05	-0.000836802	5.2979e-05	-0.000975793	7.64166e-05	-0.00109	0.000199321	-0.00106	0.000202088	29.4017	0.000439573	0.000207255	0.000473531	0.000131072	0.000479932	0.000155415	0.000793101
29.3662	0.000256669	0.000140051	0.000488248	0.000133336	0.000609526	6.03059e-05	0.000583321	0.000121287	0.000777236	5.75432e-05	0.000750138	0.000149404	0.000721243	0.00013904	0.000926498	5.33618e-05	0.00096419	0.0001436	0.000919395	6.44452e-05	30.1052	-0.00049247	9.61804e-05	-0.000391751	5.46657e-05	-0.000405836	2.92355e-05	-0.000462536	1.75561e-05	-0.000623666	2.20355e-05	-0.000706703	2.76684e-05	-0.000857871	5.43903e-05	-0.000997898	7.93965e-05	-0.00111	0.000198545	-0.00108	0.000198993	29.4485	0.000420755	0.000209477	0.000458251	0.000129386	0.000462167	0.00015852	0.000777998
29.4126	0.000247073	0.000133627	0.000471985	0.000135097	0.000594191	5.80929e-05	0.000566768	0.000124327	0.000767497	5.47956e-05	0.000738381	0.000151778	0.00071189	0.000141752	0.000925248	5.06708e-05	0.000960357	0.000143337	0.000915674	6.71511e-05	30.155	-0.000508381	9.62369e-05	-0.00040805	5.62373e-05	-0.000422561	3.15686e-05	-0.000482328	1.83798e-05	-0.000644132	2.17922e-05	-0.000725056	2.48828e-05	-0.000879078	5.5695e-05	-0.00102	8.26942e-05	-0.00113	0.0001975	-0.00109	0.000195271	29.4953	0.000401811	0.000211568	0.00044281	0.000127681	0.000444195	0.000161767	0.00076271
29.459	0.000237164	0.000128007	0.000455219	0.000136487	0.000578774	5.57768e-05	0.000550328	0.000127224	0.000757711	5.2747e-05	0.000726457	0.000154378	0.000702559	0.000145033	0.000923922	4.92398e-05	0.000956261	0.000142685	0.000911682	6.9815e-05	30.2048	-0.000524227	9.62388e-05	-0.000424422	5.77231e-05	-0.000439388	3.4067e-05	-0.000502146	1.92247e-05	-0.000664568	2.14968e-05	-0.000743505	2.2048e-05	-0.000900423	5.68883e-05	-0.00104	8.62886e-05	-0.00116	0.000196198	-0.00111	0.000190949	29.5421	0.000382742	0.000213524	0.000427202	0.000125957	0.000426019	0.000165158	0.000747238
29.5053	0.000226906	0.000123187	0.000437946	0.00013751	0.000563249	5.33758e-05	0.000534029	0.000129972	0.000747857	5.13866e-05	0.000714374	0.000157189	0.00069328	0.000148793	0.000922498	4.92362e-05	0.000951877	0.00014166	0.000907408	7.23787e-05	30.2545	-0.00054001	9.61921e-05	-0.00044086	5.9116e-05	-0.000456312	3.66665e-05	-0.000521983	2.00883e-05	-0.000684965	2.11473e-05	-0.000762043	1.91765e-05	-0.000921905	5.79661e-05	-0.00107	9.01532e-05	-0.00118	0.000194652	-0.00113	0.000186057	29.5888	0.000363544	0.000215343	0.000411421	0.000124215	0.000407639	0.000168694	0.000731583
29.5517	0.000216257	0.000119153	0.000420167	0.000138181	0.000547585	5.091e-05	0.000517888	0.000132561	0.000737905	5.06453e-05	0.000702134	0.000160187	0.00068408	0.00015293	0.00092095	5.06835e-05	0.000947183	0.000140282	0.000902841	7.47918e-05	30.3043	-0.000555732	9.61022e-05	-0.000457359	6.04105e-05	-0.000473328	3.93171e-05	-0.000541832	2.09689e-05	-0.000705314	2.07427e-05	-0.000780665	1.62864e-05	-0.000943522	5.89256e-05	-0.00109	9.42577e-05	-0.0012	0.000192877	-0.00115	0.000180632	29.6356	0.000344218	0.000217022	0.000395458	0.000122455	0.000389056	0.000172374	0.000715749
29.5981	0.000205178	0.000115883	0.00040189	0.000138521	0.000531748	4.84004e-05	0.000501913	0.000134985	0.000727818	5.04085e-05	0.000689739	0.000163332	0.00067499	0.000157337	0.000919248	5.34571e-05	0.000942159	0.000138566	0.000897972	7.70117e-05	30.3541	-0.000571395	9.59748e-05	-0.000473914	6.16028e-05	-0.00049043	4.19802e-05	-0.000561687	2.18658e-05	-0.000725605	2.02828e-05	-0.000799368	1.34061e-05	-0.000965273	5.97654e-05	-0.00111	9.85701e-05	-0.00123	0.000190889	-0.00117	0.000174718	29.6824	0.000324759	0.00021856	0.000379306	0.000120679	0.000370271	0.000176197	0.000699737
29.6445	0.000193628	0.000113343	0.000383127	0.000138555	0.000515704	4.58678e-05	0.0004861	0.000137239	0.000717551	5.05329e-05	0.000677187	0.000166578	0.000666036	0.00016191	0.000917361	5.7333e-05	0.000936789	0.000136525	0.000892799	7.9003e-05	30.4039	-0.000587002	9.58142e-05	-0.00049052	6.269e-05	-0.000507612	4.46254e-05	-0.000581538	2.2779e-05	-0.000745829	1.97687e-05	-0.000818147	1.05894e-05	-0.000987155	6.04851e-05	-0.00114	0.000103058	-0.00125	0.000188708	-0.00119	0.000168362	29.7292	0.000305165	0.000219954	0.000362956	0.00011889	0.000351284	0.000180162	0.000683548
29.6909	0.000181568	0.00011149	0.000363894	0.000138313	0.000499416	4.33313e-05	0.000470433	0.000139321	0.000707057	5.08624e-05	0.000664474	0.000169867	0.000657239	0.000166553	0.000915252	6.20532e-05	0.000931059	0.000134168	0.000887319	8.07363e-05	30.4537	-0.000602556	9.56229e-05	-0.000507174	6.36708e-05	-0.000524866	4.72295e-05	-0.000601378	2.37095e-05	-0.000765979	1.92028e-05	-0.000836997	7.95769e-06	-0.00101	6.10859e-05	-0.00116	0.000107689	-0.00128	0.000186353	-0.00121	0.000161616	29.776	0.000285431	0.000221205	0.000346402	0.000117091	0.000332094	0.000184267	0.000667186
29.7372	0.000168962	0.000110275	0.000344208	0.000137823	0.000482849	4.08104e-05	0.000454887	0.000141235	0.000696288	5.12433e-05	0.000651596	0.000173142	0.000648615	0.000171175	0.000912883	6.73709e-05	0.000924956	0.000131505	0.000881537	8.21877e-05	30.5035	-0.000618059	9.54015e-05	-0.000523872	6.45444e-05	-0.000542187	4.97746e-05	-0.000621196	2.4659e-05	-0.000786047	1.85893e-05	-0.000855917	5.83095e-06	-0.00103	6.15689e-05	-0.00118	0.000112432	-0.0013	0.000183843	-0.00123	0.000154532	29.8227	0.000265554	0.000222312	0.000329633	0.000115285	0.000312703	0.000188509	0.00065065
29.7836	0.000155778	0.000109648	0.000324085	0.000137119	0.000465968	3.83249e-05	0.000439433	0.000142989	0.000685201	5.15352e-05	0.000638548	0.000176344	0.000640177	0.000175694	0.000910214	7.30735e-05	0.000918472	0.000128544	0.000875455	8.33362e-05	30.5533	-0.000633511	9.51481e-05	-0.000540611	6.53105e-05	-0.000559567	5.22476e-05	-0.000640984	2.56291e-05	-0.000806026	1.79345e-05	-0.000874903	4.97448e-06	-0.00105	6.19361e-05	-0.00121	0.000117257	-0.00133	0.000181198	-0.00126	0.000147162	29.8695	0.000245528	0.000223277	0.000312641	0.000113475	0.000293109	0.000192886	0.000633943
29.83	0.000141993	0.000109555	0.000303541	0.000136231	0.000448739	3.58951e-05	0.000424039	0.000144593	0.00067375	5.16164e-05	0.000625324	0.000179415	0.000631936	0.000180035	0.000907205	7.89841e-05	0.000911603	0.000125294	0.00086908	8.41616e-05	30.6031	-0.000648914	9.48594e-05	-0.000557391	6.59694e-05	-0.000577001	5.46388e-05	-0.000660733	2.66215e-05	-0.000825913	1.72459e-05	-0.000893952	6.00338e-06	-0.00108	6.21887e-05	-0.00123	0.000122138	-0.00135	0.00017844	-0.00128	0.000139557	29.9163	0.00022535	0.000224102	0.000295418	0.000111667	0.000273312	0.000197395	0.000617064
29.8764	0.000127586	0.000109947	0.000282589	0.000135188	0.000431133	3.35411e-05	0.000408669	0.000146061	0.000661898	5.13865e-05	0.000611918	0.000182303	0.000623898	0.000184129	0.000903823	8.49578e-05	0.000904351	0.000121766	0.00086242	8.46438e-05	30.6529	-0.000664267	9.45308e-05	-0.000574208	6.6522e-05	-0.00059448	5.69416e-05	-0.000680433	2.76381e-05	-0.000845703	1.65328e-05	-0.000913063	8.26348e-06	-0.0011	6.23285e-05	-0.00126	0.000127051	-0.00138	0.00017559	-0.0013	0.000131763	29.9631	0.000205015	0.000224792	0.000277954	0.000109862	0.000253313	0.00020203	0.000600016
29.9228	0.000112547	0.000110774	0.000261241	0.000134017	0.000413123	3.12823e-05	0.00039329	0.000147404	0.00064961	5.07677e-05	0.000598327	0.000184956	0.000616068	0.000187913	0.000900036	9.08761e-05	0.000896722	0.000117971	0.00085549	8.47643e-05	30.7026	-0.00067957	9.4157e-05	-0.000591061	6.69696e-05	-0.000612	5.91516e-05	-0.000700076	2.86799e-05	-0.000865394	1.58057e-05	-0.000932235	1.10376e-05	-0.00112	6.23565e-05	-0.00128	0.000131974	-0.0014	0.000172669	-0.00132	0.000123827	30.0099	0.000184518	0.000225351	0.000260241	0.000108067	0.00023311	0.000206787	0.000582799
29.9691	9.68668e-05	0.000111992	0.000239508	0.000132739	0.000394693	2.91357e-05	0.000377863	0.000148635	0.000636859	4.97039e-05	0.000584549	0.000187333	0.000608442	0.000191334	0.000895815	9.66414e-05	0.000888723	0.000113921	0.000848306	8.45074e-05	30.7524	-0.000694821	9.37319e-05	-0.000607947	6.73139e-05	-0.000629553	6.12669e-05	-0.000719653	2.97466e-05	-0.000884983	1.50763e-05	-0.000951467	1.40349e-05	-0.00114	6.22734e-05	-0.00131	0.000136888	-0.00143	0.000169698	-0.00134	0.000115794	30.0566	0.000163856	0.000225785	0.000242269	0.000106287	0.000212704	0.000211658	0.000565413
30.0155	8.05403e-05	0.000113561	0.0002174	0.000131377	0.000375833	2.71176e-05	0.000362352	0.000149759	0.000623625	4.81614e-05	0.000570585	0.000189399	0.000601014	0.000194349	0.000891134	0.000102174	0.000880362	0.000109626	0.000840889	8.38629e-05	30.8022	-0.000710016	9.3249e-05	-0.000624865	6.75567e-05	-0.000647132	6.32881e-05	-0.000739154	3.08365e-05	-0.000904468	1.43572e-05	-0.000970758	1.71464e-05	-0.00117	6.20796e-05	-0.00133	0.000141773	-0.00145	0.000166691	-0.00137	0.000107714	30.1034	0.000143024	0.000226101	0.000224029	0.000104525	0.000192093	0.000216638	0.000547859
30.0619	6.35641e-05	0.00011545	0.000194933	0.000129954	0.000356542	2.52441e-05	0.000346722	0.000150785	0.00060989	4.6133e-05	0.00055644	0.000191127	0.000593768	0.000196922	0.000885971	0.000107408	0.000871651	0.000105098	0.000833261	8.28279e-05	30.852	-0.00072515	9.27012e-05	-0.000641811	6.76996e-05	-0.000664732	6.52175e-05	-0.000758571	3.19469e-05	-0.000923848	1.36614e-05	-0.000990108	2.03249e-05	-0.00119	6.17751e-05	-0.00136	0.000146612	-0.00148	0.000163664	-0.00139	9.96317e-05	30.1502	0.000122017	0.000226309	0.000205513	0.00010279	0.000171279	0.000221716	0.000530137
30.1083	4.59392e-05	0.000117636	0.000172124	0.000128488	0.000336829	2.35306e-05	0.000330943	0.000151724	0.000595643	4.36406e-05	0.000542122	0.0001925	0.000586683	0.000199029	0.000880306	0.000112289	0.000862607	0.000100348	0.000825444	8.14097e-05	30.9018	-0.000740222	9.2081e-05	-0.000658783	6.77444e-05	-0.000682345	6.70585e-05	-0.000777896	3.30748e-05	-0.000943121	1.30023e-05	-0.00101	2.3546e-05	-0.00121	6.13594e-05	-0.00138	0.000151391	-0.0015	0.000160627	-0.00141	9.15981e-05	30.197	0.000100831	0.000226415	0.000186713	0.000101086	0.00015026	0.000226885	0.000512246
30.1547	2.76678e-05	0.000120105	0.000148991	0.000126997	0.000316713	2.19939e-05	0.000314984	0.00015259	0.000580876	4.07408e-05	0.00052764	0.000193508	0.000579727	0.000200647	0.000874123	0.000116775	0.000853255	9.53879e-05	0.000817461	7.96247e-05	30.9516	-0.000755226	9.13804e-05	-0.000675777	6.76933e-05	-0.000699966	6.8815e-05	-0.000797122	3.4217e-05	-0.000962283	1.23931e-05	-0.00103	2.67952e-05	-0.00124	6.08315e-05	-0.00141	0.000156095	-0.00153	0.000157591	-0.00144	8.36646e-05	30.2438	7.9462e-05	0.000226428	0.000167622	9.94212e-05	0.000129036	0.000232135	0.000494187
30.201	8.7519e-06	0.000122845	0.000125553	0.000125493	0.000296219	2.06536e-05	0.000298818	0.000153397	0.000565592	3.75374e-05	0.000513007	0.000194145	0.000572866	0.000201762	0.00086741	0.000120838	0.000843624	9.0232e-05	0.000809332	7.74977e-05	31.0014	-0.000770159	9.05914e-05	-0.00069279	6.75485e-05	-0.000717587	7.04909e-05	-0.000816244	3.53696e-05	-0.000981334	1.18469e-05	-0.00105	3.00622e-05	-0.00126	6.01901e-05	-0.00143	0.000160714	-0.00156	0.000154561	-0.00146	7.58897e-05	30.2905	5.79051e-05	0.000226356	0.000148232	9.78022e-05	0.000107605	0.000237454	0.000475957
30.2474	-1.0808e-05	0.00012585	0.00010183	0.000123987	0.000275377	1.95324e-05	0.000282425	0.000154157	0.000549796	3.42016e-05	0.000498233	0.000194412	0.000566056	0.000202363	0.000860155	0.00012446	0.00083375	8.48995e-05	0.000801075	7.50592e-05	31.0512	-0.000785019	8.97064e-05	-0.000709818	6.73116e-05	-0.000735202	7.20901e-05	-0.000835258	3.65283e-05	-0.001	1.13747e-05	-0.00107	3.33389e-05	-0.00128	5.94338e-05	-0.00146	0.000165236	-0.00158	0.000151544	-0.00148	6.83412e-05	30.3373	3.61559e-05	0.000226209	0.000128538	9.62358e-05	8.59684e-05	0.000242832	0.000457557
30.2938	-3.10127e-05	0.000129112	7.784e-05	0.000122486	0.000254225	1.86576e-05	0.00026579	0.000154879	0.0005335	3.09998e-05	0.000483329	0.000194319	0.000559254	0.000202451	0.000852348	0.000127636	0.000823675	7.94139e-05	0.000792703	7.23439e-05	31.101	-0.000799803	8.87185e-05	-0.000726858	6.69846e-05	-0.000752805	7.36162e-05	-0.00085416	3.76882e-05	-0.00102	1.09854e-05	-0.00109	3.66186e-05	-0.0013	5.85619e-05	-0.00149	0.000169651	-0.00161	0.000148539	-0.00151	6.1102e-05	30.3841	1.42097e-05	0.000225993	0.000108535	9.47289e-05	6.41245e-05	0.000248259	0.000438984
30.3402	-5.18644e-05	0.000132626	5.36044e-05	0.000120996	0.000232806	1.806e-05	0.000248906	0.000155566	0.000516721	2.83272e-05	0.000468303	0.000193883	0.000552414	0.000202038	0.000843983	0.000130365	0.000813437	7.38022e-05	0.000784226	6.93894e-05	31.1507	-0.000814507	8.76213e-05	-0.000743906	6.65695e-05	-0.000770386	7.50724e-05	-0.000872949	3.88439e-05	-0.00104	1.06844e-05	-0.00111	3.98955e-05	-0.00133	5.75745e-05	-0.00151	0.000173948	-0.00163	0.000145546	-0.00153	5.42799e-05	30.4309	-7.93805e-06	0.000225717	8.82164e-05	9.32876e-05	4.2073e-05	0.000253723	0.000420237
30.3865	-7.33678e-05	0.000136384	2.91434e-05	0.000119526	0.000211168	1.77687e-05	0.000231768	0.000156221	0.000499482	2.67081e-05	0.00045316	0.000193134	0.000545493	0.000201151	0.000835056	0.000132656	0.000803076	6.80937e-05	0.000775648	6.62333e-05	31.2005	-0.00082913	8.64092e-05	-0.000760958	6.60691e-05	-0.000787941	7.6461e-05	-0.000891621	3.999e-05	-0.00106	1.04728e-05	-0.00113	4.31651e-05	-0.00135	5.64722e-05	-0.00154	0.000178115	-0.00166	0.000142562	-0.00155	4.80201e-05	30.4777	-3.02918e-05	0.000225389	6.75793e-05	9.19176e-05	1.98132e-05	0.000259212	0.000401315
30.4329	-9.5529e-05	0.000140382	4.47961e-06	0.000118086	0.000189363	1.78038e-05	0.000214377	0.000156842	0.000481808	2.66761e-05	0.000437904	0.000192106	0.000538451	0.000199834	0.000825565	0.000134525	0.000792628	6.23186e-05	0.000766971	6.29121e-05	31.2503	-0.000843669	8.50773e-05	-0.000778009	6.54862e-05	-0.00080546	7.77827e-05	-0.000910177	4.11216e-05	-0.00107	1.03482e-05	-0.00115	4.64235e-05	-0.00137	5.52569e-05	-0.00157	0.00018214	-0.00169	0.000139581	-0.00158	4.25166e-05	30.5244	-5.28562e-05	0.000225017	4.66199e-05	9.06238e-05	-2.65563e-06	0.000264715	0.000382216
30.4793	-0.000118355	0.000144613	-2.03614e-05	0.000116686	0.000167443	1.81727e-05	0.000196734	0.000157427	0.000463727	2.8513e-05	0.00042254	0.000190846	0.00053125	0.000198146	0.000815512	0.000135994	0.000782127	5.65064e-05	0.000758192	5.94603e-05	31.3001	-0.000858123	8.36213e-05	-0.000795054	6.48239e-05	-0.000822936	7.90368e-05	-0.000928615	4.22347e-05	-0.00109	1.03041e-05	-0.00117	4.96671e-05	-0.0014	5.39309e-05	-0.00159	0.000186012	-0.00171	0.000136598	-0.0016	3.80181e-05	30.5712	-7.5636e-05	0.000224609	2.53352e-05	8.94109e-05	-2.53348e-05	0.00027022	0.000362939
30.5257	-0.000141851	0.000149073	-4.53522e-05	0.000115338	0.000145455	1.88694e-05	0.000178843	0.000157973	0.000445266	3.20939e-05	0.000407068	0.000189408	0.000523854	0.000196156	0.000804904	0.000137095	0.0007716	5.06841e-05	0.000749306	5.59111e-05	31.3499	-0.000872491	8.20375e-05	-0.000812089	6.40853e-05	-0.000840362	8.02209e-05	-0.000946936	4.33259e-05	-0.00111	1.03323e-05	-0.00119	5.28928e-05	-0.00142	5.24972e-05	-0.00162	0.000189718	-0.00174	0.000133603	-0.00163	3.48081e-05	30.618	-9.86359e-05	0.000224173	3.72329e-06	8.82825e-05	-4.82257e-05	0.000275715	0.000343483
30.5721	-0.000166021	0.000153755	-7.04649e-05	0.000114054	0.000123447	1.98821e-05	0.000160712	0.000158476	0.000426457	3.70317e-05	0.00039149	0.000187855	0.000516232	0.000193938	0.000793752	0.000137864	0.000761073	4.48739e-05	0.000740307	5.2299e-05	31.3997	-0.000886772	8.03236e-05	-0.000829107	6.32734e-05	-0.000857728	8.1331e-05	-0.000965139	4.43917e-05	-0.00113	1.04231e-05	-0.00121	5.60982e-05	-0.00145	5.0959e-05	-0.00165	0.000193244	-0.00177	0.00013059	-0.00165	3.31286e-05	30.6648	-0.000121861	0.000223717	-1.82172e-05	8.72417e-05	-7.13301e-05	0.000281187	0.000323845
30.6184	-0.000190862	0.000158647	-9.5672e-05	0.000112845	0.000101462	2.12029e-05	0.000142355	0.000158929	0.000407332	4.29083e-05	0.000375816	0.000186258	0.000508351	0.000191575	0.00078207	0.00013834	0.000750567	3.9092e-05	0.000731187	4.86625e-05	31.4495	-0.000900964	7.8478e-05	-0.000846105	6.23913e-05	-0.000875028	8.23621e-05	-0.000983223	4.54285e-05	-0.00115	1.05674e-05	-0.00123	5.92814e-05	-0.00147	4.93197e-05	-0.00167	0.000196574	-0.00179	0.000127549	-0.00168	3.30586e-05	30.7115	-0.000145315	0.000223249	-4.0487e-05	8.62912e-05	-9.46501e-05	0.000286626	0.000304025
30.6648	-0.000216363	0.000163736	-0.000120946	0.000111715	7.95424e-05	2.28297e-05	0.000123789	0.000159324	0.000387922	4.93815e-05	0.000360058	0.000184687	0.000500181	0.000189149	0.000769877	0.000138559	0.000740101	3.33491e-05	0.000721943	4.50444e-05	31.4993	-0.000915066	7.65004e-05	-0.000863075	6.14422e-05	-0.000892254	8.33079e-05	-0.001	4.64317e-05	-0.00117	1.07578e-05	-0.00125	6.24408e-05	-0.00149	4.75825e-05	-0.0017	0.000199692	-0.00182	0.000124471	-0.00171	3.44439e-05	30.7583	-0.000169005	0.000222775	-6.30863e-05	8.54333e-05	-0.000118187	0.000292019	0.00028402
30.7112	-0.000242509	0.000169003	-0.000146263	0.000110661	5.77295e-05	2.47691e-05	0.000105033	0.000159654	0.000368258	5.61926e-05	0.000344234	0.000183211	0.000491695	0.000186749	0.000757196	0.000138554	0.00072969	2.76501e-05	0.00071257	4.14906e-05	31.5491	-0.000929076	7.43912e-05	-0.000880014	6.04291e-05	-0.000909397	8.41615e-05	-0.00102	4.73964e-05	-0.00118	1.09882e-05	-0.00127	6.55748e-05	-0.00152	4.57507e-05	-0.00173	0.000202581	-0.00184	0.00012135	-0.00173	3.6954e-05	30.8051	-0.000192934	0.000222305	-8.60141e-05	8.4669e-05	-0.000141944	0.000297353	0.00026383
30.7576	-0.000269274	0.000174427	-0.000171601	0.000109676	3.60646e-05	2.70342e-05	8.61081e-05	0.000159913	0.000348367	6.31438e-05	0.000328364	0.000181892	0.000482864	0.000184458	0.000744053	0.000138354	0.00071935	2.19917e-05	0.000703069	3.80499e-05	31.5988	-0.000942993	7.21513e-05	-0.000896915	5.93544e-05	-0.000926451	8.49157e-05	-0.00104	4.8318e-05	-0.0012	1.12546e-05	-0.00129	6.86813e-05	-0.00154	4.38279e-05	-0.00176	0.000205224	-0.00187	0.00011818	-0.00176	4.02115e-05	30.8519	-0.00021711	0.000221844	-0.000109269	8.3999e-05	-0.000165921	0.000302619	0.000243453
30.804	-0.000296626	0.000179979	-0.000196947	0.000108749	1.45841e-05	2.964e-05	6.70389e-05	0.000160096	0.000328271	7.00815e-05	0.000312473	0.000180787	0.000473665	0.000182359	0.000730477	0.000137983	0.00070909	1.63641e-05	0.000693438	3.47751e-05	31.6486	-0.000956814	6.97823e-05	-0.000913772	5.82207e-05	-0.000943409	8.5563e-05	-0.00105	4.91925e-05	-0.00122	1.15548e-05	-0.00131	7.17582e-05	-0.00156	4.18183e-05	-0.00178	0.000207604	-0.0019	0.000114959	-0.00178	4.38851e-05	30.8987	-0.000241537	0.000221399	-0.000132849	8.34229e-05	-0.000190122	0.000307803	0.000222886
30.8503	-0.000324522	0.000185626	-0.000222293	0.000107865	-6.68239e-06	3.26035e-05	4.7852e-05	0.000160201	0.00030799	7.6882e-05	0.000296588	0.000179944	0.00046407	0.000180525	0.000716495	0.000137465	0.000698917	1.07563e-05	0.000683679	3.17242e-05	31.6984	-0.000970538	6.7286e-05	-0.000930579	5.70306e-05	-0.000960266	8.60971e-05	-0.00107	5.00163e-05	-0.00123	1.18881e-05	-0.00133	7.48031e-05	-0.00159	3.97273e-05	-0.00181	0.000209706	-0.00192	0.000111685	-0.00181	4.77168e-05	30.9455	-0.000266221	0.000220977	-0.000156751	8.29398e-05	-0.000214547	0.000312895	0.00020213
30.8967	-0.000352917	0.000191329	-0.000247633	0.000107012	-2.77142e-05	3.59417e-05	2.85759e-05	0.000160226	0.000287539	8.34434e-05	0.000280737	0.000179401	0.000454055	0.000179019	0.000702139	0.000136819	0.000688839	5.15624e-06	0.000673794	2.89616e-05	31.7482	-0.000984165	6.4665e-05	-0.000947328	5.57873e-05	-0.000977015	8.65117e-05	-0.00109	5.07863e-05	-0.00125	1.22554e-05	-0.00135	7.78136e-05	-0.00161	3.7561e-05	-0.00184	0.000211516	-0.00195	0.000108362	-0.00184	5.15164e-05	30.9922	-0.000291168	0.000220584	-0.000180971	8.25482e-05	-0.0002392	0.000317883	0.000181183
30.9431	-0.000381761	0.000197044	-0.000272965	0.000106176	-4.85e-05	3.96687e-05	9.23892e-06	0.000160169	0.000266933	8.96813e-05	0.000264946	0.000179188	0.000443594	0.000177895	0.000687443	0.000136065	0.000678864	4.54154e-07	0.000663789	2.65591e-05	31.798	-0.000997693	6.19224e-05	-0.000964012	5.44941e-05	-0.000993651	8.68015e-05	-0.00111	5.15001e-05	-0.00127	1.26583e-05	-0.00137	8.0787e-05	-0.00163	3.53262e-05	-0.00187	0.000213021	-0.00198	0.00010499	-0.00186	5.51457e-05	31.039	-0.000316385	0.000220225	-0.000205506	8.22461e-05	-0.000264083	0.000322756	0.000160043
30.9895	-0.000411001	0.000202726	-0.000298292	0.000105346	-6.90368e-05	4.37938e-05	-1.01319e-05	0.000160028	0.00024619	9.55237e-05	0.000249242	0.000179316	0.000432666	0.000177193	0.000672446	0.000135218	0.000668997	6.07345e-06	0.000653673	2.45915e-05	31.8478	-0.00101	5.90619e-05	-0.000980622	5.31544e-05	-0.00101	8.69613e-05	-0.00112	5.21563e-05	-0.00128	1.3099e-05	-0.00139	8.37195e-05	-0.00166	3.30305e-05	-0.00189	0.000214211	-0.002	0.000101573	-0.00189	5.85044e-05	31.0858	-0.000341876	0.000219903	-0.000230351	8.20307e-05	-0.000289199	0.000327504	0.00013871
31.0359	-0.000440586	0.000208331	-0.000323619	0.000104514	-8.93281e-05	4.83168e-05	-2.95113e-05	0.000159801	0.000225323	0.000100908	0.00023365	0.00017978	0.00042125	0.000176937	0.000657186	0.000134297	0.000659242	1.17241e-05	0.000643453	2.3126e-05	31.8976	-0.00102	5.60882e-05	-0.000997148	5.17715e-05	-0.00103	8.69866e-05	-0.00114	5.2754e-05	-0.0013	1.35809e-05	-0.00141	8.66071e-05	-0.00168	3.06808e-05	-0.00192	0.000215077	-0.00203	9.81152e-05	-0.00192	6.15197e-05	31.1326	-0.000367649	0.000219624	-0.0002555	8.18994e-05	-0.000314551	0.000332115	0.000117182
31.0822	-0.000470458	0.000213818	-0.000348955	0.000103675	-0.000109383	5.32236e-05	-4.88749e-05	0.00015949	0.000204346	0.000105781	0.000218191	0.000180557	0.000409328	0.00017713	0.000641706	0.000133319	0.000649601	1.74062e-05	0.000633138	2.22091e-05	31.9474	-0.00104	5.30066e-05	-0.00101	5.03492e-05	-0.00104	8.68746e-05	-0.00116	5.32929e-05	-0.00132	1.41081e-05	-0.00143	8.94454e-05	-0.00171	2.82846e-05	-0.00195	0.000215612	-0.00205	9.46205e-05	-0.00195	6.41398e-05	31.1793	-0.000393709	0.000219388	-0.000280949	8.18489e-05	-0.000340142	0.00033658	9.5459e-05
31.1286	-0.000500567	0.000219146	-0.000374312	0.000102832	-0.000129214	5.84873e-05	-6.8199e-05	0.000159098	0.000183272	0.000110093	0.000202883	0.000181606	0.000396887	0.000177755	0.000626045	0.000132299	0.000640071	2.31207e-05	0.00062274	2.18542e-05	31.9972	-0.00105	4.98236e-05	-0.00103	4.88917e-05	-0.00106	8.66231e-05	-0.00117	5.37736e-05	-0.00133	1.46855e-05	-0.00144	9.22291e-05	-0.00173	2.58493e-05	-0.00198	0.00021581	-0.00208	9.10959e-05	-0.00197	6.63278e-05	31.2261	-0.000420061	0.000219199	-0.000306692	8.18759e-05	-0.000365974	0.000340888	7.35381e-05
31.175	-0.00053086	0.000224272	-0.00039971	0.000101992	-0.000148841	6.40691e-05	-8.74599e-05	0.00015863	0.000162111	0.000113808	0.000187741	0.000182875	0.000383921	0.000178776	0.000610243	0.000131247	0.000630644	2.88657e-05	0.000612263	2.20404e-05	32.0469	-0.00106	4.65464e-05	-0.00105	4.74031e-05	-0.00107	8.62309e-05	-0.00119	5.41978e-05	-0.00135	1.53176e-05	-0.00146	9.49534e-05	-0.00175	2.3382e-05	-0.00201	0.000215669	-0.00211	8.75503e-05	-0.002	6.80563e-05	31.2729	-0.000446712	0.000219057	-0.000332722	8.19767e-05	-0.000392051	0.000345031	5.14177e-05
31.2214	-0.000561291	0.000229156	-0.000425173	0.000101169	-0.00016829	6.99199e-05	-0.000106633	0.000158096	0.000140868	0.000116901	0.000172776	0.0001843	0.000370424	0.000180144	0.00059434	0.000130165	0.000621308	3.46365e-05	0.000601711	2.27213e-05	32.0967	-0.00108	4.31836e-05	-0.00106	4.58878e-05	-0.00109	8.56979e-05	-0.00121	5.45678e-05	-0.00136	1.60084e-05	-0.00148	9.7613e-05	-0.00178	2.08901e-05	-0.00203	0.000215186	-0.00213	8.39938e-05	-0.00203	6.93067e-05	31.3197	-0.000473667	0.000218962	-0.000359036	8.21476e-05	-0.000418376	0.000348998	2.90954e-05
31.2678	-0.000591818	0.000233753	-0.000450729	0.000100385	-0.000187593	7.59812e-05	-0.000125697	0.000157508	0.000119547	0.000119355	0.000157995	0.00018581	0.000356393	0.000181801	0.000578381	0.000129052	0.000612046	4.0424e-05	0.000591083	2.3841e-05	32.1465	-0.00109	3.97452e-05	-0.00108	4.43512e-05	-0.00111	8.50246e-05	-0.00122	5.48864e-05	-0.00138	1.67606e-05	-0.0015	0.000100203	-0.0018	1.83806e-05	-0.00206	0.00021436	-0.00216	8.04372e-05	-0.00206	7.0068e-05	31.3665	-0.00050093	0.000218913	-0.000385627	8.23845e-05	-0.00044495	0.000352782	6.56811e-06
31.3142	-0.000622402	0.000238023	-0.000476411	9.96637e-05	-0.00020679	8.21868e-05	-0.000144632	0.000156879	9.81466e-05	0.00012116	0.000143403	0.000187331	0.000341829	0.000183687	0.000562408	0.0001279	0.000602836	4.62154e-05	0.000580377	2.53495e-05	32.1963	-0.0011	3.6244e-05	-0.00109	4.27993e-05	-0.00112	8.42133e-05	-0.00124	5.51572e-05	-0.00139	1.75757e-05	-0.00152	0.000102717	-0.00182	1.58604e-05	-0.00209	0.00021319	-0.00218	7.68932e-05	-0.00209	7.03369e-05	31.4133	-0.000528507	0.000218908	-0.000412492	8.26828e-05	-0.000471777	0.000356376	-1.61674e-05
31.3605	-0.00065301	0.000241929	-0.00050226	9.90343e-05	-0.000225922	8.84654e-05	-0.000163426	0.000156225	7.66577e-05	0.000122316	0.000129001	0.000188789	0.000326739	0.000185737	0.000546465	0.000126701	0.000593657	5.19926e-05	0.000569591	2.72101e-05	32.2461	-0.00111	3.26955e-05	-0.00111	4.124e-05	-0.00114	8.32669e-05	-0.00125	5.53839e-05	-0.00141	1.84544e-05	-0.00154	0.00010515	-0.00185	1.33356e-05	-0.00212	0.000211676	-0.00221	7.33763e-05	-0.00211	7.01175e-05	31.46	-0.000556402	0.000218944	-0.000439626	8.30374e-05	-0.000498858	0.000359771	-3.91143e-05
31.4069	-0.000683614	0.000245441	-0.000528316	9.85226e-05	-0.000245036	9.47419e-05	-0.000182074	0.000155561	5.50661e-05	0.000122826	0.000114791	0.000190116	0.000311133	0.000187885	0.000530595	0.000125447	0.000584485	5.77352e-05	0.000558718	2.94e-05	32.2959	-0.00113	2.91203e-05	-0.00113	3.96822e-05	-0.00115	8.21886e-05	-0.00127	5.557e-05	-0.00142	1.93956e-05	-0.00156	0.000107496	-0.00187	1.08125e-05	-0.00214	0.00020982	-0.00224	6.99025e-05	-0.00214	6.94225e-05	31.5068	-0.00058462	0.000219016	-0.000467027	8.34427e-05	-0.000526196	0.000362963	-6.22762e-05
31.4533	-0.000714193	0.000248532	-0.000554621	9.81532e-05	-0.000264181	0.000100937	-0.000200579	0.000154898	3.33513e-05	0.000122704	0.000100772	0.000191245	0.000295027	0.000190065	0.000514843	0.000124128	0.000575297	6.34198e-05	0.000547755	3.19074e-05	32.3457	-0.00114	2.55466e-05	-0.00114	3.81362e-05	-0.00117	8.09818e-05	-0.00128	5.57187e-05	-0.00144	2.03971e-05	-0.00158	0.000109748	-0.00189	8.29712e-06	-0.00217	0.000207623	-0.00226	6.64901e-05	-0.00217	6.82729e-05	31.5536	-0.000613164	0.000219119	-0.000494691	8.38937e-05	-0.000553793	0.000365944	-8.56563e-05
31.4997	-0.000744732	0.000251183	-0.000581215	9.79484e-05	-0.000283406	0.000106971	-0.000218956	0.000154242	1.1488e-05	0.00012197	8.69463e-05	0.000192113	0.000278442	0.000192217	0.000499247	0.00012274	0.000566069	6.90216e-05	0.000536696	3.4726e-05	32.3955	-0.00115	2.20174e-05	-0.00116	3.66137e-05	-0.00118	7.96499e-05	-0.0013	5.58321e-05	-0.00145	2.14554e-05	-0.0016	0.000111903	-0.00192	5.79711e-06	-0.0022	0.000205089	-0.00229	6.316e-05	-0.0022	6.66983e-05	31.6004	-0.000642038	0.000219247	-0.000522617	8.43848e-05	-0.000581652	0.00036871	-0.000109258
31.546	-0.000775224	0.000253383	-0.000608136	9.79265e-05	-0.000302762	0.000112762	-0.000237232	0.000153596	-1.05538e-05	0.000120651	7.33148e-05	0.000192656	0.0002614	0.000194287	0.00048385	0.000121284	0.000556776	7.45178e-05	0.000525535	3.7849e-05	32.4453	-0.00116	1.86019e-05	-0.00117	3.5128e-05	-0.0012	7.81974e-05	-0.00132	5.59116e-05	-0.00147	2.25661e-05	-0.00162	0.000113955	-0.00194	3.33043e-06	-0.00223	0.000202221	-0.00231	5.99345e-05	-0.00223	6.47381e-05	31.6471	-0.000671247	0.000219394	-0.000550803	8.49109e-05	-0.000609777	0.000371258	-0.000133084
31.5924	-0.000805668	0.000255133	-0.000635415	9.81005e-05	-0.000322301	0.000118232	-0.000255443	0.000152964	-3.2808e-05	0.000118774	5.98764e-05	0.00019281	0.000243928	0.000196233	0.000468689	0.000119765	0.000547397	7.98912e-05	0.000514269	4.12657e-05	32.495	-0.00118	1.54219e-05	-0.00119	3.3694e-05	-0.00121	7.66287e-05	-0.00133	5.59581e-05	-0.00148	2.37245e-05	-0.00163	0.000115899	-0.00196	1.05787e-06	-0.00225	0.000199023	-0.00234	5.68369e-05	-0.00226	6.24429e-05	31.6939	-0.000700794	0.00021955	-0.000579249	8.54666e-05	-0.000638169	0.000373582	-0.000157139
31.6388	-0.000836072	0.000256444	-0.000663078	9.84748e-05	-0.000342079	0.000123313	-0.000273638	0.000152349	-5.53115e-05	0.000116369	4.66284e-05	0.000192509	0.000226051	0.000198023	0.000453799	0.000118189	0.00053791	8.51261e-05	0.000502897	4.49578e-05	32.5448	-0.00119	1.2701e-05	-0.0012	3.23285e-05	-0.00123	7.49496e-05	-0.00134	5.5973e-05	-0.00149	2.49255e-05	-0.00165	0.000117731	-0.00199	1.86022e-06	-0.00228	0.000195504	-0.00237	5.38908e-05	-0.00229	5.98773e-05	31.7407	-0.000730685	0.000219711	-0.000607955	8.60467e-05	-0.000666832	0.00037568	-0.000181424
31.6852	-0.00086645	0.000257337	-0.000691151	9.90435e-05	-0.000362153	0.000127945	-0.000291871	0.000151759	-7.81024e-05	0.000113471	3.35662e-05	0.00019169	0.000207798	0.000199634	0.000439213	0.000116572	0.000528296	9.02074e-05	0.000491421	4.88949e-05	32.5946	-0.0012	1.08322e-05	-0.00121	3.10493e-05	-0.00124	7.31668e-05	-0.00136	5.59577e-05	-0.00151	2.61639e-05	-0.00167	0.000119448	-0.00201	4.22397e-06	-0.00231	0.000191669	-0.00239	5.11198e-05	-0.00232	5.71216e-05	31.7875	-0.000760924	0.000219867	-0.000636921	8.66463e-05	-0.000695768	0.00037755	-0.000205943
31.7316	-0.00089682	0.000257839	-0.000719655	9.97907e-05	-0.000382582	0.000132078	-0.000310202	0.000151203	-0.000101217	0.000110122	2.06836e-05	0.000190297	0.000189194	0.000201047	0.00042496	0.00011493	0.000518537	9.51185e-05	0.000479845	5.30338e-05	32.6444	-0.00121	1.03181e-05	-0.00123	2.98747e-05	-0.00125	7.12886e-05	-0.00137	5.59141e-05	-0.00152	2.74344e-05	-0.00169	0.000121045	-0.00203	6.62875e-06	-0.00233	0.000187532	-0.00242	4.85459e-05	-0.00235	5.42754e-05	31.8343	-0.000791517	0.000220011	-0.00066615	8.72603e-05	-0.000724981	0.00037919	-0.0002307
31.7779	-0.000927204	0.000257985	-0.000748611	0.000100692	-0.000403424	0.000135671	-0.000328695	0.000150699	-0.000124687	0.000106368	7.97268e-06	0.000188281	0.000170265	0.000202251	0.000411063	0.000113286	0.000508617	9.98413e-05	0.00046817	5.73226e-05	32.6942	-0.00122	1.13551e-05	-0.00124	2.88238e-05	-0.00127	6.9325e-05	-0.00139	5.58451e-05	-0.00153	2.87316e-05	-0.00171	0.000122518	-0.00205	9.02035e-06	-0.00236	0.000183105	-0.00244	4.6189e-05	-0.00238	5.14615e-05	31.881	-0.00082247	0.000220134	-0.000695641	8.78843e-05	-0.000754471	0.000380598	-0.000255696
31.8243	-0.000957626	0.000257816	-0.000778039	0.000101714	-0.000424737	0.000138697	-0.000347417	0.000150268	-0.000148543	0.000102261	-4.57704e-06	0.000185606	0.000151039	0.00020324	0.000397542	0.000111664	0.000498526	0.000104356	0.000456397	6.17025e-05	32.744	-0.00123	1.35895e-05	-0.00126	2.79149e-05	-0.00128	6.72878e-05	-0.0014	5.57544e-05	-0.00155	3.00499e-05	-0.00172	0.000123866	-0.00208	1.13865e-05	-0.00239	0.000178404	-0.00247	4.40661e-05	-0.00241	4.88281e-05	31.9278	-0.000853789	0.00022023	-0.000725398	8.85147e-05	-0.000784243	0.000381774	-0.000280936
31.8707	-0.000988113	0.000257379	-0.000807957	0.000102815	-0.000446577	0.000141134	-0.000366432	0.000149939	-0.000172811	9.78583e-05	-1.69796e-05	0.000182246	0.000131542	0.000204016	0.000384418	0.000110088	0.000488257	0.00010864	0.000444525	6.61113e-05	32.7938	-0.00124	1.65298e-05	-0.00127	2.71652e-05	-0.00129	6.51912e-05	-0.00141	5.56463e-05	-0.00156	3.13844e-05	-0.00174	0.000125084	-0.0021	1.37204e-05	-0.00241	0.000173449	-0.00249	4.21902e-05	-0.00244	4.65472e-05	31.9746	-0.00088548	0.000220289	-0.000755424	8.9148e-05	-0.000814298	0.000382716	-0.000306423
31.9171	-0.00102	0.000256724	-0.000838386	0.00010395	-0.000468996	0.000142971	-0.000385806	0.000149747	-0.000197511	9.32125e-05	-2.92516e-05	0.000178191	0.000111804	0.000204589	0.000371706	0.000108577	0.000477809	0.000112668	0.000432557	7.04859e-05	32.8436	-0.00125	1.98461e-05	-0.00128	2.65897e-05	-0.00131	6.30524e-05	-0.00143	5.55246e-05	-0.00157	3.27298e-05	-0.00176	0.000126173	-0.00212	1.60171e-05	-0.00244	0.000168257	-0.00252	4.0569e-05	-0.00247	4.48063e-05	32.0214	-0.000917552	0.000220303	-0.000785723	8.97808e-05	-0.000844639	0.000383425	-0.000332161
31.9635	-0.00105	0.000255902	-0.000869344	0.000105074	-0.000492043	0.000144205	-0.000405605	0.000149728	-0.000222657	8.83774e-05	-4.14139e-05	0.000173442	9.18532e-05	0.000204971	0.000359421	0.000107143	0.000467182	0.000116412	0.000420495	7.47625e-05	32.8933	-0.00126	2.33562e-05	-0.0013	2.62001e-05	-0.00132	6.08922e-05	-0.00144	5.53928e-05	-0.00158	3.40819e-05	-0.00178	0.000127131	-0.00214	1.82722e-05	-0.00246	0.00016285	-0.00254	3.92043e-05	-0.0025	4.37876e-05	32.0682	-0.000950008	0.000220265	-0.000816299	9.04105e-05	-0.000875267	0.000383902	-0.000358153
32.0098	-0.00108	0.000254962	-0.000900847	0.000106143	-0.000515764	0.000144844	-0.000425896	0.000149917	-0.000248261	8.3403e-05	-5.34914e-05	0.000168014	7.17155e-05	0.000205175	0.000347571	0.000105785	0.000456381	0.000119843	0.000408343	7.88787e-05	32.9431	-0.00127	2.69597e-05	-0.00131	2.60039e-05	-0.00133	5.87356e-05	-0.00145	5.52528e-05	-0.00159	3.54369e-05	-0.00179	0.000127955	-0.00217	2.04829e-05	-0.00249	0.000157249	-0.00257	3.80905e-05	-0.00253	4.36371e-05	32.1149	-0.000982854	0.000220167	-0.000847158	9.10342e-05	-0.000906186	0.00038415	-0.000384402
32.0562	-0.00111	0.000253948	-0.000932909	0.000107117	-0.0005402	0.000144903	-0.000446741	0.000150342	-0.000274329	7.8337e-05	-6.55119e-05	0.000161937	5.1416e-05	0.000205214	0.000336162	0.000104488	0.000445415	0.00012293	0.000396105	8.27734e-05	32.9929	-0.00128	3.0597e-05	-0.00132	2.60034e-05	-0.00135	5.66107e-05	-0.00147	5.51051e-05	-0.00161	3.67916e-05	-0.00181	0.000128646	-0.00219	2.26461e-05	-0.00251	0.000151477	-0.00259	3.72159e-05	-0.00256	4.44309e-05	32.1617	-0.00102	0.00022	-0.000878306	9.16495e-05	-0.000937398	0.000384171	-0.000410912
32.1026	-0.00114	0.0002529	-0.000965544	0.000107954	-0.000565384	0.000144407	-0.000468199	0.000151029	-0.000300868	7.32225e-05	-7.75035e-05	0.000155252	3.09775e-05	0.000205101	0.00032519	0.000103224	0.0004343	0.00012564	0.000383785	8.63862e-05	33.0427	-0.00129	3.42299e-05	-0.00133	2.61957e-05	-0.00136	5.45493e-05	-0.00148	5.49487e-05	-0.00162	3.81436e-05	-0.00183	0.000129202	-0.00221	2.47594e-05	-0.00254	0.000145557	-0.00262	3.65642e-05	-0.00259	4.61603e-05	32.2085	-0.00105	0.000219757	-0.000909749	9.22542e-05	-0.000968904	0.000383969	-0.000437686
32.149	-0.00117	0.000251853	-0.000998766	0.000108616	-0.000591352	0.000143393	-0.000490326	0.000151987	-0.000327876	6.81015e-05	-8.94948e-05	0.000148011	1.04197e-05	0.000204849	0.000314649	0.000101954	0.000423058	0.000127939	0.00037139	8.96601e-05	33.0925	-0.0013	3.78312e-05	-0.00135	2.6573e-05	-0.00137	5.25859e-05	-0.00149	5.47807e-05	-0.00163	3.94908e-05	-0.00184	0.000129622	-0.00223	2.68203e-05	-0.00256	0.000139514	-0.00264	3.61165e-05	-0.00263	4.874e-05	32.2553	-0.00108	0.000219431	-0.000941494	9.28461e-05	-0.001	0.000383548	-0.000464727
32.1954	-0.00121	0.000250839	-0.00103	0.000109073	-0.000618131	0.000141909	-0.000513175	0.000153218	-0.00035535	6.30085e-05	-0.000101512	0.000140274	-1.02431e-05	0.000204467	0.000304526	0.000100633	0.000411722	0.000129795	0.000358929	9.2543e-05	33.1423	-0.00131	4.13808e-05	-0.00136	2.7123e-05	-0.00138	5.07575e-05	-0.0015	5.45969e-05	-0.00164	4.08327e-05	-0.00186	0.000129906	-0.00226	2.88271e-05	-0.00259	0.000133375	-0.00267	3.58524e-05	-0.00266	5.20372e-05	32.3021	-0.00112	0.000219014	-0.000973547	9.34226e-05	-0.00103	0.000382912	-0.000492038
32.2417	-0.00124	0.000249884	-0.00107	0.000109299	-0.000645742	0.000140013	-0.000536795	0.00015471	-0.00038328	5.79736e-05	-0.000113578	0.000132109	-3.10015e-05	0.000203973	0.000294801	9.92165e-05	0.000400329	0.000131171	0.000346408	9.49884e-05	33.1921	-0.00132	4.48628e-05	-0.00137	2.78302e-05	-0.00139	4.91024e-05	-0.00151	5.43917e-05	-0.00165	4.21693e-05	-0.00188	0.000130053	-0.00228	3.07776e-05	-0.00261	0.000127169	-0.00269	3.57526e-05	-0.00269	5.59023e-05	32.3488	-0.00115	0.000218498	-0.00101	9.39814e-05	-0.00107	0.000382065	-0.000519624
32.2881	-0.00127	0.000249011	-0.0011	0.000109274	-0.000674195	0.000137772	-0.000561229	0.000156442	-0.000411654	5.30236e-05	-0.000125716	0.000123591	-5.18481e-05	0.000203387	0.000285453	9.766e-05	0.000388917	0.000132034	0.00033384	9.69563e-05	33.2419	-0.00133	4.82638e-05	-0.00138	2.86779e-05	-0.0014	4.76581e-05	-0.00153	5.4159e-05	-0.00166	4.35013e-05	-0.00189	0.000130063	-0.0023	3.26707e-05	-0.00264	0.000120925	-0.00272	3.57998e-05	-0.00272	6.0189e-05	32.3956	-0.00119	0.000217877	-0.00104	9.45197e-05	-0.0011	0.000381013	-0.000547488
32.3345	-0.0013	0.00024824	-0.00114	0.000108982	-0.000703489	0.000135258	-0.00058651	0.000158387	-0.000440455	4.8186e-05	-0.00013795	0.000114794	-7.27784e-05	0.000202736	0.000276453	9.59209e-05	0.000377526	0.000132352	0.000321237	9.84143e-05	33.2917	-0.00134	5.15717e-05	-0.00139	2.96488e-05	-0.00141	4.64598e-05	-0.00154	5.38926e-05	-0.00168	4.48298e-05	-0.00191	0.000129938	-0.00232	3.4506e-05	-0.00266	0.000114676	-0.00274	3.59809e-05	-0.00275	6.4766e-05	32.4424	-0.00122	0.000217144	-0.00107	9.50346e-05	-0.00113	0.00037976	-0.000575635
32.3809	-0.00134	0.000247586	-0.00117	0.000108407	-0.000733611	0.000132552	-0.000612662	0.000160515	-0.000469665	4.34913e-05	-0.000150306	0.000105797	-9.37882e-05	0.000202057	0.00026777	9.39634e-05	0.000366189	0.000132092	0.00030861	9.93385e-05	33.3415	-0.00135	5.47751e-05	-0.0014	3.07264e-05	-0.00142	4.55373e-05	-0.00155	5.3586e-05	-0.00169	4.61559e-05	-0.00192	0.000129679	-0.00234	3.62835e-05	-0.00268	0.000108458	-0.00277	3.62855e-05	-0.00279	6.95176e-05	32.4892	-0.00126	0.000216292	-0.00111	9.55234e-05	-0.00116	0.000378314	-0.00060407
32.4273	-0.00137	0.000247066	-0.00121	0.000107536	-0.000764541	0.00012974	-0.0006397	0.000162789	-0.00049926	3.8975e-05	-0.000162814	9.66785e-05	-0.000114874	0.00020139	0.000259375	9.17603e-05	0.000354935	0.000131228	0.000295973	9.97136e-05	33.3912	-0.00136	5.78628e-05	-0.00141	3.18953e-05	-0.00143	4.49146e-05	-0.00156	5.32325e-05	-0.0017	4.74811e-05	-0.00194	0.00012929	-0.00236	3.80045e-05	-0.00271	0.000102309	-0.00279	3.67058e-05	-0.00282	7.4342e-05	32.536	-0.0013	0.000215312	-0.00114	9.5983e-05	-0.0012	0.000376681	-0.0006328
32.4736	-0.0014	0.000246699	-0.00125	0.000106357	-0.00079625	0.000126918	-0.000667628	0.00016518	-0.000529215	3.46892e-05	-0.00017551	8.75238e-05	-0.000136034	0.000200783	0.000251237	8.92935e-05	0.000343785	0.000129738	0.000283336	9.95333e-05	33.441	-0.00136	6.0823e-05	-0.00142	3.31414e-05	-0.00144	4.46066e-05	-0.00157	5.28261e-05	-0.00171	4.88071e-05	-0.00195	0.000128774	-0.00238	3.96704e-05	-0.00273	9.62722e-05	-0.00282	3.72349e-05	-0.00285	7.9148e-05	32.5827	-0.00133	0.000214198	-0.00117	9.64104e-05	-0.00123	0.000374867	-0.000661829
32.52	-0.00144	0.000246504	-0.00129	0.000104857	-0.00082871	0.00012419	-0.000696448	0.000167656	-0.000559504	3.07167e-05	-0.000188438	7.84251e-05	-0.000157266	0.000200282	0.000243327	8.65554e-05	0.000332754	0.00012761	0.000270709	9.87981e-05	33.4908	-0.00137	6.36438e-05	-0.00143	3.44512e-05	-0.00145	4.46188e-05	-0.00158	5.23607e-05	-0.00172	5.01351e-05	-0.00197	0.000128137	-0.00241	4.12826e-05	-0.00275	9.03923e-05	-0.00284	3.78688e-05	-0.00288	8.38545e-05	32.6295	-0.00137	0.000212943	-0.00121	9.68032e-05	-0.00127	0.000372881	-0.000691164
32.5664	-0.00147	0.000246499	-0.00133	0.000103026	-0.000861891	0.000121661	-0.00072615	0.000170189	-0.000590094	2.71944e-05	-0.000201642	6.94919e-05	-0.000178569	0.000199936	0.000235616	8.35457e-05	0.000321847	0.00012484	0.000258101	9.75146e-05	33.5406	-0.00138	6.63125e-05	-0.00144	3.58113e-05	-0.00146	4.49461e-05	-0.00159	5.1831e-05	-0.00173	5.1466e-05	-0.00198	0.000127384	-0.00243	4.28425e-05	-0.00277	8.47215e-05	-0.00287	3.86061e-05	-0.00292	8.8388e-05	32.6763	-0.00141	0.000211538	-0.00124	9.71594e-05	-0.0013	0.000370729	-0.000720811
32.6128	-0.00151	0.0002467	-0.00137	0.000100851	-0.000895761	0.000119439	-0.000756716	0.000172749	-0.000620952	2.43407e-05	-0.000215172	6.08598e-05	-0.000199946	0.000199792	0.000228074	8.02691e-05	0.000311064	0.000121435	0.000245521	9.56953e-05	33.5904	-0.00138	6.88168e-05	-0.00145	3.72091e-05	-0.00147	4.55737e-05	-0.0016	5.12322e-05	-0.00174	5.27998e-05	-0.002	0.000126523	-0.00245	4.43511e-05	-0.0028	7.93156e-05	-0.00289	3.94491e-05	-0.00295	9.26824e-05	32.7231	-0.00145	0.000209976	-0.00128	9.74769e-05	-0.00134	0.00036842	-0.000750779
32.6591	-0.00154	0.000247115	-0.00141	9.83233e-05	-0.000930293	0.000117629	-0.000788119	0.000175304	-0.000652047	2.24684e-05	-0.00022907	5.27045e-05	-0.000221399	0.000199892	0.000220667	7.67314e-05	0.000300401	0.000117411	0.000232979	9.33613e-05	33.6402	-0.00139	7.11442e-05	-0.00146	3.86325e-05	-0.00148	4.6479e-05	-0.00161	5.05607e-05	-0.00175	5.41361e-05	-0.00201	0.000125563	-0.00247	4.58096e-05	-0.00282	7.42377e-05	-0.00291	4.04053e-05	-0.00298	9.66805e-05	32.7699	-0.00149	0.000208251	-0.00131	9.77545e-05	-0.00137	0.000365961	-0.000781075
32.7055	-0.00158	0.000247745	-0.00145	9.54349e-05	-0.000965457	0.00011632	-0.000820332	0.000177821	-0.000683345	2.19269e-05	-0.00024338	4.5264e-05	-0.00024293	0.000200273	0.000213359	7.29396e-05	0.00028985	0.000112798	0.000220484	9.05426e-05	33.69	-0.0014	7.32826e-05	-0.00147	4.00699e-05	-0.00149	4.76347e-05	-0.00162	4.98141e-05	-0.00176	5.54735e-05	-0.00202	0.000124514	-0.00249	4.7219e-05	-0.00284	6.95574e-05	-0.00294	4.14843e-05	-0.00302	0.000100332	32.8166	-0.00153	0.000206355	-0.00135	9.7991e-05	-0.00141	0.000363359	-0.000811706
32.7519	-0.00162	0.00024858	-0.00149	9.21801e-05	-0.001	0.000115585	-0.00085332	0.000180265	-0.00071482	2.2949e-05	-0.000258141	3.88678e-05	-0.000264541	0.00020097	0.00020611	6.89025e-05	0.000279397	0.000107638	0.000208046	8.72804e-05	33.7398	-0.0014	7.5221e-05	-0.00148	4.15102e-05	-0.0015	4.90113e-05	-0.00163	4.89913e-05	-0.00177	5.68098e-05	-0.00204	0.000123385	-0.00251	4.85808e-05	-0.00286	6.53516e-05	-0.00296	4.26978e-05	-0.00305	0.000103595	32.8634	-0.00156	0.000204282	-0.00139	9.81855e-05	-0.00144	0.000360622	-0.000842682
32.7983	-0.00166	0.000249598	-0.00153	8.85552e-05	-0.00104	0.000115476	-0.00088705	0.000182604	-0.000746447	2.5517e-05	-0.000273393	3.39531e-05	-0.000286237	0.000202016	0.000198879	6.46288e-05	0.000269027	0.000101986	0.000195677	8.3625e-05	33.7895	-0.00141	7.6949e-05	-0.00149	4.29423e-05	-0.00151	5.05794e-05	-0.00164	4.80924e-05	-0.00178	5.81415e-05	-0.00205	0.000122188	-0.00253	4.98961e-05	-0.00289	6.17028e-05	-0.00299	4.40567e-05	-0.00308	0.000106433	32.9102	-0.0016	0.000202028	-0.00142	9.83378e-05	-0.00148	0.000357755	-0.00087401
32.8447	-0.00169	0.000250765	-0.00157	8.45578e-05	-0.00107	0.00011602	-0.000921486	0.000184809	-0.000778205	2.94182e-05	-0.000289168	3.09981e-05	-0.000308025	0.000203434	0.000191622	6.01291e-05	0.00025872	9.59043e-05	0.000183388	7.96345e-05	33.8393	-0.00142	7.84572e-05	-0.0015	4.43552e-05	-0.00151	5.23102e-05	-0.00164	4.71187e-05	-0.00179	5.94639e-05	-0.00206	0.000120932	-0.00255	5.11662e-05	-0.00291	5.86957e-05	-0.00301	4.55703e-05	-0.00312	0.000108817	32.957	-0.00165	0.000199587	-0.00146	9.84473e-05	-0.00152	0.000354767	-0.000905699
32.891	-0.00173	0.000252034	-0.00161	8.01884e-05	-0.00111	0.000117219	-0.000956595	0.000186852	-0.000810077	3.44039e-05	-0.0003055	3.02884e-05	-0.000329914	0.000205246	0.000184295	5.54165e-05	0.000248457	8.94649e-05	0.000171191	7.5373e-05	33.8891	-0.00142	7.97369e-05	-0.00151	4.57384e-05	-0.00152	5.41764e-05	-0.00165	4.60728e-05	-0.00179	6.07712e-05	-0.00208	0.000119627	-0.00257	5.23923e-05	-0.00293	5.64086e-05	-0.00303	4.72455e-05	-0.00315	0.000110718	33.0037	-0.00169	0.000196955	-0.0015	9.85139e-05	-0.00155	0.000351662	-0.000937756
32.9374	-0.00177	0.000253341	-0.00165	7.54503e-05	-0.00115	0.00011905	-0.000992341	0.000188707	-0.000842046	4.02781e-05	-0.000322419	3.16581e-05	-0.000351917	0.000207465	0.000176859	5.05035e-05	0.000238221	8.27451e-05	0.000159105	7.09107e-05	33.9389	-0.00143	8.07804e-05	-0.00151	4.70815e-05	-0.00153	5.61535e-05	-0.00166	4.49582e-05	-0.0018	6.20566e-05	-0.00209	0.000118282	-0.00259	5.35753e-05	-0.00295	5.49035e-05	-0.00306	4.90868e-05	-0.00318	0.000112114	33.0505	-0.00173	0.000194128	-0.00154	9.85378e-05	-0.00159	0.000348447	-0.00097019
32.9838	-0.00182	0.000254618	-0.0017	7.035e-05	-0.00119	0.000121467	-0.00103	0.000190341	-0.000874096	4.6911e-05	-0.000339952	3.45486e-05	-0.000374048	0.000210101	0.000169275	4.54045e-05	0.000227994	7.58261e-05	0.000147148	6.63199e-05	33.9887	-0.00143	8.15816e-05	-0.00152	4.83743e-05	-0.00154	5.82185e-05	-0.00167	4.37789e-05	-0.00181	6.33132e-05	-0.0021	0.000116904	-0.0026	5.47155e-05	-0.00297	5.42146e-05	-0.00308	5.10962e-05	-0.00321	0.000112986	33.0973	-0.00177	0.000191105	-0.00157	9.85193e-05	-0.00163	0.000345127	-0.001
33.0302	-0.00186	0.000255789	-0.00174	6.48995e-05	-0.00123	0.000124404	-0.00107	0.000191724	-0.000906215	5.42209e-05	-0.000358127	3.83273e-05	-0.000396324	0.000213159	0.00016151	4.01403e-05	0.000217764	6.87937e-05	0.000135342	6.16713e-05	34.0385	-0.00144	8.21356e-05	-0.00153	4.96078e-05	-0.00154	6.0351e-05	-0.00168	4.25394e-05	-0.00182	6.45347e-05	-0.00211	0.000115503	-0.00262	5.58134e-05	-0.00299	5.43381e-05	-0.00311	5.32715e-05	-0.00325	0.000113321	33.1441	-0.00181	0.000187885	-0.00161	9.84594e-05	-0.00167	0.000341706	-0.00104
33.0766	-0.0019	0.000256776	-0.00178	5.91167e-05	-0.00127	0.000127783	-0.0011	0.000192821	-0.000938393	6.21551e-05	-0.000376966	4.24998e-05	-0.000418763	0.000216633	0.00015353	3.47455e-05	0.000207523	6.17369e-05	0.000123711	5.70306e-05	34.0883	-0.00144	8.24399e-05	-0.00153	5.07738e-05	-0.00155	6.25333e-05	-0.00168	4.12439e-05	-0.00183	6.57149e-05	-0.00212	0.000114083	-0.00264	5.68689e-05	-0.00302	5.52308e-05	-0.00313	5.56076e-05	-0.00328	0.000113114	33.1909	-0.00185	0.000184465	-0.00165	9.83598e-05	-0.0017	0.000338189	-0.00107
33.123	-0.00194	0.000257501	-0.00183	5.30264e-05	-0.00131	0.000131519	-0.00114	0.0001936	-0.000970628	7.06753e-05	-0.000396488	4.67385e-05	-0.00044138	0.000220509	0.000145306	2.928e-05	0.000197261	5.47497e-05	0.00011228	5.24583e-05	34.1381	-0.00144	8.24931e-05	-0.00154	5.18657e-05	-0.00156	6.47502e-05	-0.00169	3.98971e-05	-0.00184	6.68482e-05	-0.00214	0.000112652	-0.00266	5.78822e-05	-0.00304	5.68165e-05	-0.00316	5.80958e-05	-0.00331	0.000112366	33.2377	-0.0019	0.000180848	-0.00169	9.82227e-05	-0.00174	0.000334578	-0.0011
33.1693	-0.00199	0.00025789	-0.00187	4.66619e-05	-0.00135	0.000135521	-0.00118	0.000194025	-0.001	7.97473e-05	-0.000416709	5.08386e-05	-0.000464187	0.000224757	0.000136809	2.38564e-05	0.000186972	4.79273e-05	0.000101075	4.80113e-05	34.1878	-0.00145	8.22966e-05	-0.00155	5.28789e-05	-0.00157	6.69895e-05	-0.0017	3.85032e-05	-0.00184	6.79292e-05	-0.00215	0.000111216	-0.00268	5.88539e-05	-0.00306	5.8998e-05	-0.00318	6.07253e-05	-0.00334	0.000111088	33.2844	-0.00194	0.000177035	-0.00173	9.80514e-05	-0.00178	0.000330877	-0.00114
33.2157	-0.00203	0.000257875	-0.00191	4.00686e-05	-0.00139	0.000139696	-0.00122	0.000194065	-0.00104	8.93376e-05	-0.000437642	5.46768e-05	-0.000487196	0.00022934	0.000128015	1.8711e-05	0.000176646	4.13638e-05	9.01214e-05	4.37427e-05	34.2376	-0.00145	8.18523e-05	-0.00155	5.38109e-05	-0.00157	6.92407e-05	-0.0017	3.70665e-05	-0.00185	6.89531e-05	-0.00216	0.000109778	-0.0027	5.97853e-05	-0.00308	6.16693e-05	-0.00321	6.34842e-05	-0.00337	0.000109294	33.3312	-0.00199	0.000173028	-0.00177	9.785e-05	-0.00182	0.000327087	-0.00117
33.2621	-0.00208	0.0002574	-0.00195	3.33087e-05	-0.00143	0.000143948	-0.00126	0.000193691	-0.00107	9.9415e-05	-0.000459297	5.8181e-05	-0.000510418	0.000234212	0.000118905	1.43957e-05	0.00016627	3.51487e-05	7.94387e-05	3.9703e-05	34.2874	-0.00146	8.11644e-05	-0.00156	5.46599e-05	-0.00158	7.14949e-05	-0.00171	3.55913e-05	-0.00186	6.99162e-05	-0.00217	0.000108344	-0.00271	6.06776e-05	-0.0031	6.47266e-05	-0.00323	6.63618e-05	-0.00341	0.000107007	33.378	-0.00203	0.000168832	-0.00182	9.76239e-05	-0.00186	0.000323211	-0.00121
33.3085	-0.00213	0.000256425	-0.002	2.64784e-05	-0.00147	0.000148188	-0.0013	0.000192878	-0.0011	0.00010995	-0.000481677	6.13121e-05	-0.000533863	0.000239328	0.000109461	1.21216e-05	0.000155834	2.93695e-05	6.90439e-05	3.59415e-05	34.3372	-0.00146	8.02387e-05	-0.00156	5.54257e-05	-0.00158	7.37444e-05	-0.00171	3.40814e-05	-0.00187	7.08148e-05	-0.00218	0.000106917	-0.00273	6.15322e-05	-0.00312	6.80719e-05	-0.00325	6.93469e-05	-0.00344	0.000104254	33.4248	-0.00207	0.000164451	-0.00186	9.73792e-05	-0.0019	0.000319248	-0.00124
33.3548	-0.00217	0.000254928	-0.00204	1.97652e-05	-0.00151	0.000152332	-0.00134	0.000191607	-0.00113	0.000120913	-0.000504787	6.40529e-05	-0.000557532	0.000244642	9.96644e-05	1.32248e-05	0.000145327	2.41146e-05	5.89503e-05	3.25033e-05	34.387	-0.00146	7.90818e-05	-0.00157	5.61094e-05	-0.00159	7.59815e-05	-0.00172	3.2541e-05	-0.00187	7.16461e-05	-0.00219	0.000105502	-0.00275	6.23512e-05	-0.00314	7.16174e-05	-0.00328	7.2429e-05	-0.00347	0.000101064	33.4716	-0.00212	0.00015989	-0.0019	9.71231e-05	-0.00194	0.0003152	-0.00128
33.4012	-0.00222	0.000252908	-0.00208	1.36557e-05	-0.00155	0.000156307	-0.00138	0.000189864	-0.00117	0.000132272	-0.000528628	6.64013e-05	-0.000581423	0.000250109	8.94989e-05	1.72033e-05	0.000134737	1.94767e-05	4.91668e-05	2.94268e-05	34.4368	-0.00146	7.77018e-05	-0.00157	5.67123e-05	-0.00159	7.81997e-05	-0.00172	3.09742e-05	-0.00188	7.24075e-05	-0.0022	0.000104101	-0.00276	6.31367e-05	-0.00316	7.52847e-05	-0.0033	7.55988e-05	-0.0035	9.74695e-05	33.5183	-0.00217	0.000155154	-0.00194	9.68632e-05	-0.00198	0.000311067	-0.00132
33.4476	-0.00227	0.000250382	-0.00213	9.7303e-06	-0.00159	0.000160051	-0.00142	0.00018764	-0.0012	0.000143986	-0.000553198	6.83638e-05	-0.000605526	0.000255684	7.89465e-05	2.26697e-05	0.000124055	1.55547e-05	3.96977e-05	2.67419e-05	34.4866	-0.00147	7.61065e-05	-0.00158	5.72379e-05	-0.0016	8.03917e-05	-0.00173	2.9386e-05	-0.00189	7.30969e-05	-0.00221	0.000102719	-0.00278	6.3891e-05	-0.00318	7.90068e-05	-0.00333	7.88482e-05	-0.00353	9.3504e-05	33.5651	-0.00221	0.00015025	-0.00199	9.66082e-05	-0.00203	0.000306849	-0.00135
33.494	-0.00232	0.000247383	-0.00217	1.09101e-05	-0.00164	0.00016351	-0.00146	0.000184931	-0.00123	0.00015601	-0.000578496	6.99539e-05	-0.000629832	0.000261322	6.79903e-05	2.88321e-05	0.000113269	1.24513e-05	3.05439e-05	2.44684e-05	34.5364	-0.00147	7.43057e-05	-0.00158	5.76901e-05	-0.0016	8.25509e-05	-0.00173	2.77821e-05	-0.00189	7.37132e-05	-0.00222	0.000101358	-0.0028	6.46175e-05	-0.0032	8.27249e-05	-0.00335	8.21703e-05	-0.00356	8.92053e-05	33.6119	-0.00226	0.000145185	-0.00203	9.6367e-05	-0.00207	0.000302546	-0.00139
33.5404	-0.00236	0.000243956	-0.00221	1.6157e-05	-0.00168	0.000166639	-0.0015	0.000181738	-0.00127	0.000168288	-0.000604515	7.11922e-05	-0.000654327	0.000266979	5.66159e-05	3.53421e-05	0.00010237	1.02433e-05	2.17041e-05	2.26162e-05	34.5862	-0.00147	7.23093e-05	-0.00159	5.80745e-05	-0.00161	8.46702e-05	-0.00173	2.61695e-05	-0.0019	7.42565e-05	-0.00223	0.000100023	-0.00281	6.53191e-05	-0.00323	8.63885e-05	-0.00338	8.55598e-05	-0.00359	8.46111e-05	33.6587	-0.00231	0.000139965	-0.00208	9.6149e-05	-0.00211	0.000298158	-0.00143
33.5867	-0.00241	0.00024016	-0.00226	2.28098e-05	-0.00172	0.000169401	-0.00154	0.000178068	-0.0013	0.000180756	-0.000631248	7.21052e-05	-0.000679	0.000272612	4.48126e-05	4.20307e-05	9.13488e-05	8.90489e-06	1.31758e-05	2.11849e-05	34.636	-0.00147	7.0129e-05	-0.00159	5.83966e-05	-0.00161	8.67421e-05	-0.00174	2.45562e-05	-0.00191	7.47283e-05	-0.00223	9.8716e-05	-0.00283	6.59991e-05	-0.00325	8.99519e-05	-0.0034	8.90121e-05	-0.00362	7.97613e-05	33.7054	-0.00235	0.000134599	-0.00212	9.59639e-05	-0.00215	0.000293684	-0.00147
33.6331	-0.00246	0.00023607	-0.0023	2.99088e-05	-0.00176	0.000171767	-0.00158	0.000173934	-0.00133	0.000193342	-0.000658689	7.27289e-05	-0.00070384	0.000278186	3.25724e-05	4.87989e-05	8.01956e-05	8.23649e-06	4.95613e-06	2.01635e-05	34.6857	-0.00147	6.7777e-05	-0.00159	5.86636e-05	-0.00162	8.87588e-05	-0.00174	2.29518e-05	-0.00191	7.51313e-05	-0.00224	9.74422e-05	-0.00284	6.66609e-05	-0.00327	9.33743e-05	-0.00343	9.25238e-05	-0.00365	7.46962e-05	33.7522	-0.0024	0.000129093	-0.00217	9.58207e-05	-0.0022	0.000289123	-0.00151
33.6795	-0.00251	0.000231774	-0.00235	3.71471e-05	-0.00181	0.000173717	-0.00162	0.000169355	-0.00137	0.000205967	-0.00068683	7.31028e-05	-0.000728833	0.000283666	1.9892e-05	5.55792e-05	6.88999e-05	7.92136e-06	-2.95812e-06	1.95298e-05	34.7355	-0.00147	6.52659e-05	-0.0016	5.88836e-05	-0.00162	9.07122e-05	-0.00174	2.13676e-05	-0.00192	7.54695e-05	-0.00225	9.62069e-05	-0.00286	6.73086e-05	-0.00329	9.66189e-05	-0.00345	9.60914e-05	-0.00368	6.94578e-05	33.799	-0.00245	0.000123457	-0.00221	9.5729e-05	-0.00224	0.000284474	-0.00155
33.7259	-0.00256	0.00022737	-0.00239	4.43942e-05	-0.00185	0.000175235	-0.00166	0.000164357	-0.0014	0.000218546	-0.000715661	7.32668e-05	-0.000753972	0.000289022	6.77033e-06	6.23203e-05	5.74503e-05	7.67983e-06	-1.05719e-05	1.92554e-05	34.7853	-0.00147	6.26092e-05	-0.0016	5.90655e-05	-0.00163	9.25948e-05	-0.00174	1.98171e-05	-0.00193	7.57479e-05	-0.00226	9.50166e-05	-0.00287	6.79457e-05	-0.00331	9.96523e-05	-0.00348	9.97111e-05	-0.00371	6.40907e-05	33.8458	-0.0025	0.0001177	-0.00226	9.56974e-05	-0.00228	0.000279738	-0.00159
33.7723	-0.00261	0.000222967	-0.00244	5.15772e-05	-0.00189	0.00017631	-0.0017	0.000158966	-0.00144	0.000230989	-0.000745168	7.32592e-05	-0.000779251	0.000294224	-6.79484e-06	6.89779e-05	4.58361e-05	7.37321e-06	-1.7892e-05	1.93117e-05	34.8351	-0.00147	5.98223e-05	-0.0016	5.92192e-05	-0.00163	9.43988e-05	-0.00175	1.83167e-05	-0.00193	7.59727e-05	-0.00226	9.38783e-05	-0.00289	6.85761e-05	-0.00333	0.000102444	-0.0035	0.000103376	-0.00374	5.8645e-05	33.8926	-0.00255	0.000111832	-0.00231	9.57345e-05	-0.00233	0.000274914	-0.00163
33.8186	-0.00266	0.00021868	-0.00248	5.86461e-05	-0.00194	0.000176938	-0.00175	0.000153209	-0.00147	0.000243207	-0.000775338	7.31143e-05	-0.000804666	0.00029925	-2.08053e-05	7.55109e-05	3.4047e-05	7.03986e-06	-2.49275e-05	1.96709e-05	34.8849	-0.00147	5.69218e-05	-0.00161	5.93553e-05	-0.00163	9.61176e-05	-0.00175	1.68868e-05	-0.00194	7.61501e-05	-0.00227	9.27992e-05	-0.0029	6.92026e-05	-0.00335	0.000104969	-0.00353	0.00010708	-0.00377	5.3176e-05	33.9393	-0.0026	0.000105863	-0.00235	9.58477e-05	-0.00237	0.000270005	-0.00167
33.865	-0.00271	0.000214629	-0.00252	6.55592e-05	-0.00198	0.000177113	-0.00179	0.000147115	-0.00151	0.000255111	-0.000806156	7.28635e-05	-0.000830219	0.000304081	-3.52634e-05	8.18803e-05	2.20732e-05	6.92243e-06	-3.16892e-05	2.03067e-05	34.9347	-0.00147	5.39258e-05	-0.00161	5.94855e-05	-0.00164	9.77452e-05	-0.00175	1.55526e-05	-0.00194	7.62874e-05	-0.00228	9.17866e-05	-0.00291	6.98281e-05	-0.00337	0.000107202	-0.00355	0.000110813	-0.0038	4.77542e-05	33.9861	-0.00265	9.98039e-05	-0.0024	9.60438e-05	-0.00242	0.000265012	-0.00171
33.9114	-0.00277	0.000210931	-0.00257	7.22794e-05	-0.00203	0.000176835	-0.00183	0.000140712	-0.00154	0.000266619	-0.000837605	7.25341e-05	-0.000855911	0.000308707	-5.0171e-05	8.80483e-05	9.90605e-06	7.43466e-06	-3.81892e-05	2.11935e-05	34.9845	-0.00147	5.08536e-05	-0.00161	5.96214e-05	-0.00164	9.92772e-05	-0.00175	1.43441e-05	-0.00195	7.63918e-05	-0.00228	9.08461e-05	-0.00293	7.04539e-05	-0.00339	0.000109123	-0.00358	0.000114565	-0.00383	4.24742e-05	34.0329	-0.0027	9.36653e-05	-0.00245	9.63288e-05	-0.00247	0.000259936	-0.00175
33.9578	-0.00282	0.000207703	-0.00262	7.87724e-05	-0.00207	0.000176104	-0.00187	0.000134034	-0.00158	0.000277657	-0.000869674	7.21473e-05	-0.000881741	0.000313122	-6.55285e-05	9.39785e-05	-2.46109e-06	8.91731e-06	-4.44405e-05	2.23059e-05	35.0343	-0.00147	4.77263e-05	-0.00161	5.97746e-05	-0.00164	0.000100711	-0.00175	1.32978e-05	-0.00195	7.64707e-05	-0.00229	8.99832e-05	-0.00294	7.1081e-05	-0.0034	0.000110718	-0.0036	0.000118326	-0.00386	3.74752e-05	34.0797	-0.00275	8.74604e-05	-0.0025	9.6707e-05	-0.00251	0.000254782	-0.0018
34.0042	-0.00287	0.000205051	-0.00266	8.50063e-05	-0.00212	0.000174923	-0.00191	0.00012711	-0.00162	0.000288157	-0.00090235	7.17183e-05	-0.00090771	0.000317321	-8.13382e-05	9.96364e-05	-1.50339e-05	1.14003e-05	-5.04557e-05	2.36183e-05	35.084	-0.00147	4.45672e-05	-0.00161	5.99552e-05	-0.00164	0.000102044	-0.00175	1.2454e-05	-0.00196	7.65319e-05	-0.0023	8.92011e-05	-0.00295	7.17093e-05	-0.00342	0.000111972	-0.00363	0.000122084	-0.00388	3.29669e-05	34.1265	-0.0028	8.12031e-05	-0.00255	9.71823e-05	-0.00256	0.000249554	-0.00184
34.0505	-0.00292	0.000203067	-0.00271	9.09523e-05	-0.00216	0.000173303	-0.00196	0.000119971	-0.00166	0.000298062	-0.000935631	7.12581e-05	-0.000933812	0.0003213	-9.76051e-05	0.000104991	-2.78179e-05	1.47123e-05	-5.62462e-05	2.5107e-05	35.1338	-0.00147	4.14023e-05	-0.00161	6.01725e-05	-0.00164	0.000103275	-0.00175	1.18541e-05	-0.00196	7.65826e-05	-0.0023	8.85017e-05	-0.00296	7.23402e-05	-0.00344	0.000112878	-0.00365	0.000125823	-0.00391	2.92626e-05	34.1732	-0.00286	7.49104e-05	-0.0026	9.77579e-05	-0.00261	0.000244258	-0.00188
34.0969	-0.00297	0.00020182	-0.00275	9.65857e-05	-0.00221	0.00017126	-0.002	0.00011264	-0.00169	0.000307319	-0.000969517	7.07751e-05	-0.000960044	0.000325059	-0.00011434	0.000110016	-4.08168e-05	1.86621e-05	-6.18238e-05	2.67496e-05	35.1836	-0.00146	3.82606e-05	-0.00161	6.04332e-05	-0.00164	0.000104403	-0.00175	1.15324e-05	-0.00196	7.66297e-05	-0.00231	8.78851e-05	-0.00297	7.29745e-05	-0.00346	0.000113428	-0.00367	0.000129527	-0.00394	2.67845e-05	34.22	-0.00291	6.86024e-05	-0.00265	9.84358e-05	-0.00266	0.000238903	-0.00193
34.1433	-0.00302	0.000201353	-0.0028	0.000101886	-0.00225	0.000168818	-0.00205	0.000105138	-0.00173	0.000315884	-0.001	7.02778e-05	-0.000986401	0.000328599	-0.000131556	0.00011469	-5.40315e-05	2.30888e-05	-6.72018e-05	2.85251e-05	35.2334	-0.00146	3.51775e-05	-0.00161	6.07419e-05	-0.00165	0.000105427	-0.00175	1.15068e-05	-0.00197	7.66788e-05	-0.00231	8.73499e-05	-0.00299	7.36136e-05	-0.00348	0.00011362	-0.0037	0.000133175	-0.00397	2.5967e-05	34.2668	-0.00296	6.23049e-05	-0.0027	9.92175e-05	-0.00271	0.000233498	-0.00197
34.1897	-0.00308	0.000201684	-0.00285	0.000106835	-0.0023	0.000166002	-0.00209	9.74853e-05	-0.00177	0.00032372	-0.00104	6.97735e-05	-0.00101	0.000331926	-0.000149268	0.000118997	-6.74581e-05	2.7857e-05	-7.23953e-05	3.04142e-05	35.2832	-0.00146	3.21946e-05	-0.00161	6.11005e-05	-0.00165	0.000106347	-0.00175	1.17724e-05	-0.00197	7.67341e-05	-0.00232	8.68927e-05	-0.003	7.42588e-05	-0.0035	0.000113455	-0.00372	0.000136749	-0.00399	2.70286e-05	34.3136	-0.00302	5.60521e-05	-0.00275	0.000100104	-0.00275	0.000228057	-0.00202
34.2361	-0.00313	0.000202805	-0.0029	0.000111417	-0.00234	0.000162839	-0.00213	8.97023e-05	-0.00181	0.000330801	-0.00107	6.92684e-05	-0.00104	0.000335045	-0.000167492	0.000122925	-8.10884e-05	3.28434e-05	-7.74199e-05	3.24009e-05	35.333	-0.00146	2.9365e-05	-0.00161	6.1509e-05	-0.00165	0.000107163	-0.00174	1.2303e-05	-0.00197	7.67985e-05	-0.00232	8.65095e-05	-0.00301	7.4912e-05	-0.00352	0.000112936	-0.00374	0.000140227	-0.00402	2.98184e-05	34.3604	-0.00307	4.98912e-05	-0.00281	0.000101093	-0.0028	0.000222595	-0.00207
34.2824	-0.00318	0.000204682	-0.00295	0.00011562	-0.00239	0.000159357	-0.00218	8.18142e-05	-0.00185	0.000337112	-0.00111	6.87667e-05	-0.00107	0.000337965	-0.000186241	0.000126466	-9.4911e-05	3.7932e-05	-8.22922e-05	3.44748e-05	35.3828	-0.00145	2.67561e-05	-0.00161	6.19657e-05	-0.00165	0.000107876	-0.00174	1.30593e-05	-0.00198	7.68734e-05	-0.00232	8.61959e-05	-0.00302	7.55748e-05	-0.00353	0.000112068	-0.00377	0.000143593	-0.00405	3.3943e-05	34.4071	-0.00312	4.38914e-05	-0.00286	0.000102186	-0.00286	0.00021713	-0.00211
34.3288	-0.00324	0.000207265	-0.00299	0.000119443	-0.00243	0.000155589	-0.00223	7.38512e-05	-0.00189	0.000342645	-0.00115	6.82717e-05	-0.00109	0.000340693	-0.000205527	0.000129616	-0.000108913	4.30126e-05	-8.70291e-05	3.6631e-05	35.4326	-0.00145	2.44551e-05	-0.00161	6.24679e-05	-0.00165	0.000108488	-0.00174	1.39982e-05	-0.00198	7.69583e-05	-0.00233	8.59466e-05	-0.00303	7.62492e-05	-0.00355	0.000110859	-0.00379	0.000146828	-0.00408	3.89953e-05	34.4539	-0.00318	3.81599e-05	-0.00291	0.000103381	-0.00291	0.000211685	-0.00216
34.3752	-0.00329	0.000210493	-0.00304	0.000122889	-0.00248	0.000151568	-0.00227	6.58498e-05	-0.00194	0.000347406	-0.00119	6.77867e-05	-0.00112	0.000343238	-0.000225358	0.000132369	-0.000123082	4.7977e-05	-9.16493e-05	3.88697e-05	35.4824	-0.00144	2.25705e-05	-0.00161	6.3012e-05	-0.00164	0.000109001	-0.00174	1.508e-05	-0.00198	7.70515e-05	-0.00233	8.57565e-05	-0.00304	7.69371e-05	-0.00357	0.000109319	-0.00381	0.000149916	-0.0041	4.46595e-05	34.5007	-0.00324	3.28701e-05	-0.00297	0.000104674	-0.00296	0.000206284	-0.00221
34.4216	-0.00334	0.000214302	-0.00309	0.000125973	-0.00253	0.000147323	-0.00232	5.78563e-05	-0.00198	0.000351411	-0.00122	6.73141e-05	-0.00115	0.000345606	-0.000245746	0.000134718	-0.00013741	5.27182e-05	-9.61738e-05	4.11955e-05	35.5322	-0.00144	2.12248e-05	-0.00161	6.35925e-05	-0.00164	0.00010942	-0.00173	1.62713e-05	-0.00199	7.71497e-05	-0.00233	8.56207e-05	-0.00305	7.76405e-05	-0.00358	0.000107456	-0.00383	0.000152839	-0.00413	5.0716e-05	34.5475	-0.00329	2.83047e-05	-0.00302	0.000106064	-0.00301	0.000200958	-0.00226
34.468	-0.0034	0.000218624	-0.00314	0.000128715	-0.00257	0.000142887	-0.00237	4.9932e-05	-0.00202	0.000354688	-0.00126	6.68595e-05	-0.00117	0.00034781	-0.000266695	0.000136654	-0.000151899	5.71324e-05	-0.000100627	4.36161e-05	35.5819	-0.00143	2.05318e-05	-0.00161	6.42035e-05	-0.00164	0.000109746	-0.00173	1.75449e-05	-0.00199	7.72487e-05	-0.00233	8.55353e-05	-0.00305	7.83619e-05	-0.0036	0.000105283	-0.00386	0.000155581	-0.00416	5.70122e-05	34.5943	-0.00335	2.4902e-05	-0.00307	0.000107548	-0.00306	0.00019574	-0.00231
34.5143	-0.00345	0.000223391	-0.00319	0.00013114	-0.00262	0.00013829	-0.00241	4.21624e-05	-0.00206	0.000357273	-0.0013	6.6431e-05	-0.0012	0.000349863	-0.000288204	0.000138169	-0.000166553	6.11232e-05	-0.000105039	4.61406e-05	35.6317	-0.00143	2.05597e-05	-0.0016	6.48379e-05	-0.00164	0.000109984	-0.00173	1.88792e-05	-0.00199	7.73425e-05	-0.00233	8.54971e-05	-0.00306	7.91045e-05	-0.00362	0.000102813	-0.00388	0.000158123	-0.00418	6.34352e-05	34.641	-0.00341	2.3215e-05	-0.00313	0.000109122	-0.00312	0.000190665	-0.00236
34.5607	-0.00351	0.000228536	-0.00325	0.000133281	-0.00267	0.000133565	-0.00246	3.46762e-05	-0.0021	0.000359215	-0.00134	6.6043e-05	-0.00123	0.000351783	-0.000310273	0.00013925	-0.000181384	6.46056e-05	-0.000109442	4.87762e-05	35.6815	-0.00142	2.13018e-05	-0.0016	6.54898e-05	-0.00164	0.000110137	-0.00172	2.02568e-05	-0.00199	7.74242e-05	-0.00234	8.5504e-05	-0.00307	7.98706e-05	-0.00363	0.000100056	-0.0039	0.000160449	-0.00421	6.98952e-05	34.6878	-0.00346	2.36485e-05	-0.00319	0.000110785	-0.00317	0.000185775	-0.00241
34.6071	-0.00356	0.000233995	-0.0033	0.000135175	-0.00272	0.000128744	-0.00251	2.76961e-05	-0.00215	0.000360571	-0.00139	6.57153e-05	-0.00126	0.000353588	-0.000332897	0.000139886	-0.00019641	6.75064e-05	-0.000113873	5.15266e-05	35.7313	-0.00142	2.26795e-05	-0.0016	6.61537e-05	-0.00164	0.000110209	-0.00172	2.16643e-05	-0.00199	7.74855e-05	-0.00234	8.55547e-05	-0.00308	8.06626e-05	-0.00365	9.70287e-05	-0.00392	0.00016254	-0.00424	7.63181e-05	34.7346	-0.00352	2.61273e-05	-0.00324	0.000112532	-0.00322	0.000181114	-0.00246
34.6535	-0.00362	0.000239704	-0.00335	0.000136864	-0.00277	0.000123862	-0.00256	2.16592e-05	-0.00219	0.000361405	-0.00143	6.54678e-05	-0.00129	0.000355294	-0.000356073	0.000140066	-0.000211652	6.97646e-05	-0.000118375	5.4393e-05	35.7811	-0.00141	2.45727e-05	-0.00159	6.68254e-05	-0.00163	0.000110202	-0.00171	2.30918e-05	-0.00199	7.75179e-05	-0.00234	8.56481e-05	-0.00308	8.14825e-05	-0.00366	9.37448e-05	-0.00394	0.00016438	-0.00426	8.26393e-05	34.7814	-0.00358	3.01773e-05	-0.0033	0.000114359	-0.00328	0.000176729	-0.00251
34.6998	-0.00368	0.000245608	-0.0034	0.00013839	-0.00282	0.000118959	-0.00261	1.74502e-05	-0.00223	0.000361788	-0.00147	6.53164e-05	-0.00131	0.00035692	-0.000379798	0.000139779	-0.000227138	7.13323e-05	-0.000122993	5.73733e-05	35.8309	-0.00141	2.68557e-05	-0.00159	6.75016e-05	-0.00163	0.00011012	-0.00171	2.45326e-05	-0.00199	7.75123e-05	-0.00234	8.57831e-05	-0.00309	8.23316e-05	-0.00368	9.02206e-05	-0.00396	0.000165954	-0.00429	8.88023e-05	34.8282	-0.00364	3.52853e-05	-0.00336	0.000116263	-0.00333	0.00017267	-0.00256
34.7462	-0.00373	0.000251655	-0.00346	0.000139795	-0.00286	0.000114073	-0.00266	1.63702e-05	-0.00228	0.000361796	-0.00151	6.5269e-05	-0.00134	0.000358478	-0.000404076	0.000139014	-0.000242902	7.21741e-05	-0.000127777	6.04634e-05	35.8807	-0.0014	2.94175e-05	-0.00159	6.81795e-05	-0.00163	0.000109965	-0.0017	2.59813e-05	-0.00199	7.74603e-05	-0.00234	8.59588e-05	-0.0031	8.32104e-05	-0.00369	8.64737e-05	-0.00398	0.000167249	-0.00431	9.47583e-05	34.8749	-0.0037	4.10796e-05	-0.00341	0.000118238	-0.00339	0.000168988	-0.00262
34.7926	-0.00379	0.000257796	-0.00351	0.00014112	-0.00291	0.000109248	-0.00271	1.88027e-05	-0.00232	0.000361511	-0.00156	6.53273e-05	-0.00137	0.000359975	-0.00042891	0.000137766	-0.000258986	7.22657e-05	-0.000132781	6.36587e-05	35.9305	-0.00139	3.21674e-05	-0.00158	6.8857e-05	-0.00162	0.000109737	-0.0017	2.74343e-05	-0.00199	7.73535e-05	-0.00234	8.6174e-05	-0.0031	8.41215e-05	-0.00371	8.25231e-05	-0.004	0.000168251	-0.00434	0.000100465	34.9217	-0.00376	4.73286e-05	-0.00347	0.00012028	-0.00345	0.000165736	-0.00267
34.839	-0.00385	0.000263983	-0.00356	0.000142407	-0.00296	0.000104535	-0.00276	2.35546e-05	-0.00237	0.000361016	-0.0016	6.54844e-05	-0.0014	0.000361412	-0.000454305	0.00013603	-0.000275434	7.15936e-05	-0.000138058	6.69543e-05	35.9802	-0.00139	3.50346e-05	-0.00158	6.95328e-05	-0.00162	0.000109437	-0.00169	2.88888e-05	-0.00199	7.71844e-05	-0.00233	8.64275e-05	-0.00311	8.50663e-05	-0.00372	7.839e-05	-0.00402	0.000168947	-0.00437	0.000105889	34.9685	-0.00382	5.38931e-05	-0.00353	0.000122387	-0.0035	0.000162966	-0.00273
34.8854	-0.00391	0.000270167	-0.00362	0.000143694	-0.00302	9.99862e-05	-0.00281	2.94211e-05	-0.00241	0.000360391	-0.00165	6.57284e-05	-0.00143	0.000362787	-0.000480266	0.000133804	-0.000292301	7.01556e-05	-0.000143663	7.03448e-05	36.03	-0.00138	3.79631e-05	-0.00157	7.0207e-05	-0.00161	0.000109068	-0.00168	3.0342e-05	-0.00199	7.69462e-05	-0.00233	8.6718e-05	-0.00311	8.60469e-05	-0.00374	7.4097e-05	-0.00403	0.000169331	-0.00439	0.000111001	35.0153	-0.00388	6.0689e-05	-0.00359	0.000124554	-0.00356	0.000160728	-0.00278
34.9318	-0.00397	0.000276298	-0.00367	0.00014502	-0.00307	9.56522e-05	-0.00287	3.57783e-05	-0.00246	0.000359715	-0.00169	6.60418e-05	-0.00146	0.000364088	-0.000506794	0.000131092	-0.000309646	6.79594e-05	-0.000149648	7.3822e-05	36.0798	-0.00137	4.09086e-05	-0.00156	7.08796e-05	-0.00161	0.000108627	-0.00168	3.17914e-05	-0.00199	7.66331e-05	-0.00233	8.70441e-05	-0.00311	8.7065e-05	-0.00375	6.96693e-05	-0.00405	0.000169393	-0.00442	0.000115777	35.062	-0.00394	6.76638e-05	-0.00365	0.000126777	-0.00362	0.000159067	-0.00284
34.9781	-0.00403	0.000282327	-0.00373	0.000146415	-0.00312	9.15817e-05	-0.00292	4.23472e-05	-0.0025	0.000359062	-0.00174	6.6405e-05	-0.00149	0.000365298	-0.000533891	0.000127905	-0.000327525	6.50217e-05	-0.000156064	7.73736e-05	36.1296	-0.00136	4.38352e-05	-0.00156	7.15519e-05	-0.0016	0.000108115	-0.00167	3.32346e-05	-0.00199	7.62399e-05	-0.00233	8.7405e-05	-0.00312	8.81207e-05	-0.00376	6.51317e-05	-0.00407	0.00016913	-0.00445	0.000120196	35.1088	-0.00401	7.4784e-05	-0.00371	0.000129054	-0.00368	0.000158021	-0.0029
35.0245	-0.00409	0.000288205	-0.00378	0.000147903	-0.00317	8.78141e-05	-0.00297	4.90025e-05	-0.00255	0.000358499	-0.00179	6.67964e-05	-0.00152	0.000366391	-0.000561555	0.000124265	-0.000345995	6.13705e-05	-0.000162961	8.09817e-05	36.1794	-0.00136	4.67129e-05	-0.00155	7.22251e-05	-0.0016	0.00010753	-0.00166	3.46698e-05	-0.00199	7.57626e-05	-0.00233	8.77997e-05	-0.00312	8.9214e-05	-0.00377	6.05105e-05	-0.00409	0.000168541	-0.00447	0.000124237	35.1556	-0.00407	8.20277e-05	-0.00377	0.000131382	-0.00374	0.00015762	-0.00295
35.0709	-0.00415	0.000293887	-0.00384	0.000149503	-0.00323	8.43756e-05	-0.00303	5.56897e-05	-0.0026	0.000358084	-0.00184	6.71933e-05	-0.00155	0.000367335	-0.000589788	0.000120199	-0.000365105	5.70449e-05	-0.000170382	8.46227e-05	36.2292	-0.00135	4.95164e-05	-0.00154	7.29011e-05	-0.00159	0.000106871	-0.00166	3.60955e-05	-0.00199	7.51985e-05	-0.00232	8.82275e-05	-0.00312	9.03438e-05	-0.00379	5.5831e-05	-0.00411	0.000167624	-0.0045	0.000127881	35.2024	-0.00413	8.93799e-05	-0.00383	0.000133757	-0.0038	0.000157883	-0.00301
35.1173	-0.00421	0.000299333	-0.00389	0.000151225	-0.00328	8.12776e-05	-0.00308	6.23878e-05	-0.00264	0.000357866	-0.00188	6.75728e-05	-0.00158	0.000368089	-0.00061859	0.000115742	-0.000384899	5.20958e-05	-0.000178364	8.82678e-05	36.279	-0.00134	5.22232e-05	-0.00154	7.35817e-05	-0.00159	0.000106136	-0.00165	3.75103e-05	-0.00198	7.45459e-05	-0.00232	8.86875e-05	-0.00313	9.15083e-05	-0.0038	5.11181e-05	-0.00412	0.000166381	-0.00452	0.000131105	35.2492	-0.0042	9.68296e-05	-0.0039	0.000136178	-0.00386	0.000158818	-0.00307
35.1636	-0.00427	0.000304506	-0.00395	0.000153074	-0.00334	7.85107e-05	-0.00314	6.90907e-05	-0.00269	0.000357887	-0.00193	6.79119e-05	-0.00162	0.000368612	-0.000647962	0.000110932	-0.000405411	4.65844e-05	-0.000186937	9.18842e-05	36.3288	-0.00133	5.48135e-05	-0.00153	7.42693e-05	-0.00158	0.000105325	-0.00164	3.89126e-05	-0.00198	7.38044e-05	-0.00231	8.91784e-05	-0.00313	9.27056e-05	-0.00381	4.63958e-05	-0.00414	0.000164816	-0.00455	0.000133891	35.2959	-0.00426	0.000104369	-0.00396	0.000138642	-0.00392	0.000160418	-0.00313
35.21	-0.00434	0.000309375	-0.004	0.000155049	-0.00339	7.60494e-05	-0.00319	7.58003e-05	-0.00274	0.000358185	-0.00198	6.81899e-05	-0.00165	0.000368863	-0.000677904	0.000105814	-0.000426666	4.05784e-05	-0.000196125	9.54372e-05	36.3786	-0.00132	5.72697e-05	-0.00152	7.49656e-05	-0.00157	0.000104438	-0.00163	4.03017e-05	-0.00198	7.2975e-05	-0.00231	8.96991e-05	-0.00313	9.39335e-05	-0.00382	4.16871e-05	-0.00416	0.000162931	-0.00458	0.000136218	35.3427	-0.00433	0.000111991	-0.00402	0.000141149	-0.00398	0.000162669	-0.00319
35.2564	-0.0044	0.000313915	-0.00406	0.000157144	-0.00345	7.38521e-05	-0.00325	8.25211e-05	-0.00278	0.000358792	-0.00203	6.83899e-05	-0.00168	0.000368802	-0.000708412	0.000100439	-0.000448684	3.41518e-05	-0.000205947	9.88927e-05	36.4283	-0.00131	5.9576e-05	-0.00151	7.56725e-05	-0.00157	0.000103474	-0.00162	4.16777e-05	-0.00197	7.206e-05	-0.0023	9.02474e-05	-0.00313	9.51893e-05	-0.00383	3.70137e-05	-0.00417	0.00016073	-0.0046	0.00013807	35.3895	-0.00439	0.000119691	-0.00408	0.000143696	-0.00404	0.000165543	-0.00325
35.3028	-0.00446	0.000318105	-0.00411	0.000159345	-0.00351	7.18731e-05	-0.00331	8.9259e-05	-0.00283	0.000359736	-0.00209	6.85026e-05	-0.00172	0.000368396	-0.000739485	9.48652e-05	-0.000471477	2.73921e-05	-0.000216418	0.000102219	36.4781	-0.0013	6.17182e-05	-0.0015	7.6391e-05	-0.00156	0.000102436	-0.00161	4.30418e-05	-0.00197	7.10633e-05	-0.0023	9.08213e-05	-0.00313	9.64714e-05	-0.00384	3.23966e-05	-0.00419	0.000158221	-0.00463	0.000139434	35.4363	-0.00446	0.000127463	-0.00415	0.000146282	-0.00411	0.000169003	-0.00331
35.3492	-0.00453	0.000321933	-0.00417	0.000161633	-0.00357	7.00646e-05	-0.00336	9.6017e-05	-0.00288	0.00036104	-0.00214	6.85253e-05	-0.00175	0.000367614	-0.000771119	8.91571e-05	-0.000495051	2.04248e-05	-0.000227552	0.000105386	36.5279	-0.00129	6.36837e-05	-0.00149	7.71213e-05	-0.00155	0.000101326	-0.0016	4.43967e-05	-0.00196	6.99903e-05	-0.00229	9.14177e-05	-0.00313	9.77779e-05	-0.00385	2.7855e-05	-0.0042	0.000155408	-0.00465	0.000140302	35.4831	-0.00452	0.000135302	-0.00421	0.000148906	-0.00417	0.000173009	-0.00338
35.3956	-0.00459	0.000325391	-0.00423	0.00016398	-0.00363	6.83837e-05	-0.00342	0.000102799	-0.00293	0.00036272	-0.00219	6.84618e-05	-0.00178	0.000366435	-0.00080331	8.33888e-05	-0.000519406	1.35128e-05	-0.000239361	0.000108373	36.5777	-0.00129	6.54611e-05	-0.00148	7.7863e-05	-0.00154	0.000100148	-0.00159	4.57453e-05	-0.00196	6.88477e-05	-0.00229	9.20327e-05	-0.00313	9.91069e-05	-0.00386	2.34064e-05	-0.00422	0.0001523	-0.00468	0.000140668	35.5299	-0.00459	0.000143204	-0.00428	0.000151567	-0.00423	0.000177511	-0.00344
35.4419	-0.00466	0.000328482	-0.00428	0.000166351	-0.00369	6.67901e-05	-0.00348	0.000109605	-0.00298	0.000364781	-0.00224	6.83169e-05	-0.00182	0.000364843	-0.000836057	7.76448e-05	-0.00054454	7.67816e-06	-0.000251857	0.000111162	36.6275	-0.00128	6.70397e-05	-0.00147	7.86142e-05	-0.00154	9.89084e-05	-0.00158	4.70918e-05	-0.00195	6.76428e-05	-0.00228	9.26618e-05	-0.00313	0.000100457	-0.00387	1.90657e-05	-0.00423	0.000148905	-0.0047	0.000140531	35.5766	-0.00466	0.000151164	-0.00434	0.000154264	-0.0043	0.00018246	-0.0035
35.4883	-0.00473	0.000331218	-0.00434	0.000168707	-0.00375	6.52487e-05	-0.00354	0.000116435	-0.00303	0.000367221	-0.00229	6.80939e-05	-0.00185	0.000362827	-0.000869357	7.20279e-05	-0.000570449	7.4188e-06	-0.000265054	0.000113745	36.6773	-0.00127	6.84102e-05	-0.00146	7.93733e-05	-0.00153	9.7612e-05	-0.00157	4.84405e-05	-0.00195	6.6384e-05	-0.00227	9.33008e-05	-0.00313	0.000101826	-0.00388	1.48446e-05	-0.00425	0.000145238	-0.00473	0.000139891	35.6234	-0.00473	0.000159179	-0.00441	0.000156995	-0.00436	0.000187802	-0.00357
35.5347	-0.00479	0.000333614	-0.0044	0.000171005	-0.00381	6.37314e-05	-0.0036	0.000123286	-0.00308	0.000370021	-0.00234	6.77933e-05	-0.00189	0.00036038	-0.000903206	6.66672e-05	-0.000597123	1.32683e-05	-0.000278966	0.000116116	36.7271	-0.00126	6.95644e-05	-0.00145	8.01381e-05	-0.00152	9.62666e-05	-0.00156	4.97959e-05	-0.00194	6.50803e-05	-0.00226	9.3945e-05	-0.00312	0.000103213	-0.00388	1.07502e-05	-0.00426	0.000141311	-0.00475	0.000138751	35.6702	-0.0048	0.000167245	-0.00448	0.00015976	-0.00443	0.000193485	-0.00363
35.5811	-0.00486	0.000335692	-0.00445	0.000173206	-0.00387	6.22144e-05	-0.00366	0.000130149	-0.00313	0.000373152	-0.0024	6.74112e-05	-0.00193	0.000357504	-0.000937601	6.17322e-05	-0.000624553	2.05885e-05	-0.000293608	0.000118278	36.7769	-0.00125	7.04953e-05	-0.00144	8.09066e-05	-0.00151	9.48792e-05	-0.00154	5.11624e-05	-0.00193	6.37421e-05	-0.00226	9.45906e-05	-0.00312	0.000104618	-0.00389	6.7863e-06	-0.00428	0.000137144	-0.00478	0.000137118	35.717	-0.00486	0.000175357	-0.00454	0.000162557	-0.00449	0.000199458	-0.0037
35.6274	-0.00493	0.000337473	-0.00451	0.00017527	-0.00394	6.06835e-05	-0.00372	0.00013701	-0.00318	0.000376577	-0.00245	6.69406e-05	-0.00197	0.000354206	-0.000972534	5.74403e-05	-0.000652724	2.82434e-05	-0.000308997	0.000120233	36.8267	-0.00124	7.11975e-05	-0.00143	8.16767e-05	-0.0015	9.34578e-05	-0.00153	5.25448e-05	-0.00192	6.23801e-05	-0.00225	9.52337e-05	-0.00312	0.000106038	-0.0039	2.95365e-06	-0.00429	0.000132757	-0.0048	0.000135001	35.7638	-0.00493	0.000183513	-0.00461	0.000165386	-0.00456	0.000205671	-0.00377
35.6738	-0.005	0.000338982	-0.00457	0.000177161	-0.004	5.91298e-05	-0.00378	0.000143852	-0.00323	0.000380251	-0.0025	6.63707e-05	-0.002	0.000350502	-0.00101	5.40543e-05	-0.000681625	3.59776e-05	-0.000325152	0.000121989	36.8764	-0.00123	7.1667e-05	-0.00142	8.24471e-05	-0.00149	9.2011e-05	-0.00152	5.39476e-05	-0.00192	6.10055e-05	-0.00224	9.58708e-05	-0.00311	0.000107472	-0.0039	7.76576e-07	-0.0043	0.000128172	-0.00483	0.000132418	35.8105	-0.005	0.00019171	-0.00468	0.000168247	-0.00463	0.000212078	-0.00383
35.7202	-0.00507	0.000340242	-0.00463	0.00017885	-0.00407	5.75523e-05	-0.00384	0.000150654	-0.00329	0.000384125	-0.00256	6.5684e-05	-0.00204	0.000346413	-0.00104	5.18584e-05	-0.000711241	4.36924e-05	-0.000342092	0.000123551	36.9262	-0.00122	7.19012e-05	-0.0014	8.32167e-05	-0.00148	9.0546e-05	-0.0015	5.5376e-05	-0.00191	5.96291e-05	-0.00223	9.64998e-05	-0.00311	0.000108918	-0.00391	4.35197e-06	-0.00432	0.000123415	-0.00485	0.000129383	35.8573	-0.00507	0.000199946	-0.00475	0.000171137	-0.00469	0.000218635	-0.0039
35.7666	-0.00514	0.00034128	-0.00469	0.000180304	-0.00414	5.59506e-05	-0.0039	0.000157396	-0.00334	0.000388143	-0.00261	6.48555e-05	-0.00208	0.000341973	-0.00108	5.11022e-05	-0.000741558	5.13329e-05	-0.000359836	0.000124926	36.976	-0.0012	7.18994e-05	-0.00139	8.39853e-05	-0.00146	8.90707e-05	-0.00149	5.68343e-05	-0.0019	5.82615e-05	-0.00222	9.71186e-05	-0.0031	0.000110372	-0.00391	7.82897e-06	-0.00433	0.000118511	-0.00488	0.000125918	35.9041	-0.00514	0.000208218	-0.00482	0.000174057	-0.00476	0.000225302	-0.00397
35.813	-0.00521	0.000342116	-0.00474	0.000181499	-0.0042	5.43299e-05	-0.00396	0.000164052	-0.00339	0.000392242	-0.00267	6.38531e-05	-0.00212	0.000337217	-0.00112	5.19279e-05	-0.00077256	5.88629e-05	-0.000378399	0.000126121	37.0258	-0.00119	7.1662e-05	-0.00138	8.47538e-05	-0.00145	8.75925e-05	-0.00148	5.83265e-05	-0.00189	5.69124e-05	-0.00221	9.77268e-05	-0.0031	0.000111833	-0.00392	1.12057e-05	-0.00434	0.000113489	-0.0049	0.000122042	35.9509	-0.00522	0.000216524	-0.00489	0.000177007	-0.00483	0.00023204	-0.00404
35.8593	-0.00528	0.000342767	-0.0048	0.000182407	-0.00427	5.26965e-05	-0.00403	0.000170598	-0.00345	0.000396359	-0.00272	6.26423e-05	-0.00216	0.000332189	-0.00115	5.43198e-05	-0.000804229	6.62583e-05	-0.000397794	0.000127141	37.0756	-0.00118	7.11904e-05	-0.00136	8.55233e-05	-0.00144	8.61188e-05	-0.00146	5.98555e-05	-0.00188	5.55923e-05	-0.0022	9.83236e-05	-0.00309	0.000113295	-0.00392	1.44926e-05	-0.00435	0.000108373	-0.00492	0.000117778	35.9977	-0.00529	0.00022486	-0.00496	0.000179985	-0.0049	0.000238817	-0.00411
35.9057	-0.00535	0.000343249	-0.00486	0.00018301	-0.00434	5.10606e-05	-0.00409	0.000177	-0.00351	0.000400428	-0.00278	6.11893e-05	-0.0022	0.000326931	-0.00119	5.81155e-05	-0.00083654	7.35066e-05	-0.000418029	0.00012799	37.1254	-0.00117	7.04882e-05	-0.00135	8.62964e-05	-0.00143	8.46565e-05	-0.00145	6.14228e-05	-0.00187	5.43106e-05	-0.00219	9.89093e-05	-0.00308	0.000114754	-0.00392	1.77006e-05	-0.00437	0.000103193	-0.00495	0.000113149	36.0444	-0.00536	0.000233223	-0.00503	0.000182989	-0.00497	0.0002456	-0.00418
35.9521	-0.00542	0.000343575	-0.00492	0.000183291	-0.00441	4.94381e-05	-0.00416	0.000183228	-0.00356	0.000404384	-0.00283	5.94647e-05	-0.00225	0.000321494	-0.00123	6.30665e-05	-0.000869467	8.06069e-05	-0.000439106	0.000128666	37.1752	-0.00116	6.95598e-05	-0.00134	8.70757e-05	-0.00141	8.32127e-05	-0.00143	6.30286e-05	-0.00186	5.3077e-05	-0.00218	9.94842e-05	-0.00308	0.000116203	-0.00392	2.08406e-05	-0.00438	9.79744e-05	-0.00497	0.000108182	36.0912	-0.00543	0.00024161	-0.0051	0.000186016	-0.00504	0.000252363	-0.00425
35.9985	-0.00549	0.000343762	-0.00498	0.000183234	-0.00448	4.78483e-05	-0.00422	0.000189248	-0.00362	0.000408164	-0.00289	5.74476e-05	-0.00229	0.000315922	-0.00127	6.89068e-05	-0.000902981	8.7568e-05	-0.000461024	0.000129167	37.225	-0.00115	6.8411e-05	-0.00132	8.78639e-05	-0.0014	8.17933e-05	-0.00142	6.46718e-05	-0.00185	5.19001e-05	-0.00216	0.000100049	-0.00307	0.000117638	-0.00393	2.3921e-05	-0.00439	9.27446e-05	-0.00499	0.000102906	36.138	-0.0055	0.000250017	-0.00517	0.000189066	-0.00511	0.000259078	-0.00432
36.0449	-0.00556	0.000343825	-0.00504	0.000182827	-0.00455	4.63233e-05	-0.00429	0.000195029	-0.00368	0.000411705	-0.00294	5.51297e-05	-0.00233	0.000310258	-0.00131	7.53972e-05	-0.000937047	9.44063e-05	-0.000483775	0.000129484	37.2747	-0.00114	6.7049e-05	-0.00131	8.86644e-05	-0.00139	8.04037e-05	-0.0014	6.63497e-05	-0.00184	5.07871e-05	-0.00215	0.000100604	-0.00306	0.000119052	-0.00393	2.69497e-05	-0.0044	8.75285e-05	-0.00501	9.73492e-05	36.1848	-0.00557	0.00025844	-0.00525	0.000192135	-0.00518	0.000265722	-0.00439
36.0912	-0.00563	0.000343789	-0.00511	0.00018206	-0.00462	4.49057e-05	-0.00435	0.000200538	-0.00374	0.000414947	-0.003	5.25237e-05	-0.00237	0.00030454	-0.00135	8.23416e-05	-0.000971633	0.000101144	-0.000507346	0.00012961	37.3245	-0.00112	6.54818e-05	-0.00129	8.94791e-05	-0.00137	7.90495e-05	-0.00139	6.80589e-05	-0.00183	4.97439e-05	-0.00214	0.00010115	-0.00305	0.000120441	-0.00393	2.99336e-05	-0.00441	8.2351e-05	-0.00503	9.15452e-05	36.2315	-0.00565	0.000266876	-0.00532	0.000195219	-0.00525	0.000272272	-0.00447
36.1376	-0.0057	0.00034368	-0.00517	0.000180922	-0.0047	4.36583e-05	-0.00442	0.00020575	-0.0038	0.000417831	-0.00305	4.96702e-05	-0.00242	0.000298801	-0.00139	8.95858e-05	-0.00101	0.000107811	-0.000531723	0.000129535	37.3743	-0.00111	6.37194e-05	-0.00127	9.03096e-05	-0.00136	7.7736e-05	-0.00137	6.97953e-05	-0.00181	4.87758e-05	-0.00213	0.00010169	-0.00304	0.000121799	-0.00392	3.28772e-05	-0.00441	7.72359e-05	-0.00506	8.55255e-05	36.2783	-0.00572	0.000275319	-0.00539	0.000198317	-0.00532	0.000278708	-0.00454
36.184	-0.00577	0.000343534	-0.00523	0.000179409	-0.00477	4.26601e-05	-0.00449	0.000210639	-0.00386	0.000420309	-0.00311	4.66514e-05	-0.00246	0.000293076	-0.00143	9.70122e-05	-0.00104	0.00011444	-0.000556888	0.000129245	37.4241	-0.0011	6.17729e-05	-0.00126	9.11567e-05	-0.00134	7.64665e-05	-0.00136	7.15533e-05	-0.0018	4.78873e-05	-0.00211	0.000102224	-0.00303	0.000123123	-0.00392	3.5783e-05	-0.00442	7.22039e-05	-0.00508	7.93234e-05	36.3251	-0.00579	0.000283767	-0.00547	0.000201422	-0.00539	0.000285013	-0.00462
36.2304	-0.00585	0.000343383	-0.00529	0.00017752	-0.00484	4.20059e-05	-0.00456	0.000215186	-0.00392	0.000422342	-0.00316	4.36056e-05	-0.00251	0.000287394	-0.00147	0.000104526	-0.00108	0.000121074	-0.000582824	0.000128724	37.4739	-0.00109	5.9655e-05	-0.00124	9.20203e-05	-0.00133	7.52443e-05	-0.00134	7.33273e-05	-0.00179	4.70826e-05	-0.0021	0.000102757	-0.00302	0.000124408	-0.00392	3.86524e-05	-0.00443	6.72748e-05	-0.0051	7.2973e-05	36.3719	-0.00587	0.000292213	-0.00554	0.000204531	-0.00546	0.000291169	-0.00469
36.2768	-0.00592	0.000343262	-0.00536	0.000175259	-0.00492	4.17943e-05	-0.00463	0.000219373	-0.00398	0.000423906	-0.00322	4.07482e-05	-0.00255	0.000281782	-0.00151	0.000112048	-0.00111	0.000127756	-0.000609514	0.000127953	37.5237	-0.00107	5.73789e-05	-0.00122	9.28995e-05	-0.00131	7.4072e-05	-0.00132	7.51104e-05	-0.00177	4.63653e-05	-0.00209	0.00010329	-0.00301	0.00012565	-0.00392	4.14845e-05	-0.00444	6.24678e-05	-0.00512	6.65083e-05	36.4187	-0.00594	0.000300652	-0.00562	0.000207638	-0.00554	0.000297163	-0.00477
36.3231	-0.00599	0.000343199	-0.00542	0.000172635	-0.00499	4.21198e-05	-0.0047	0.000223186	-0.00404	0.000424984	-0.00328	3.83921e-05	-0.0026	0.000276256	-0.00155	0.000119503	-0.00115	0.000134536	-0.000636942	0.000126911	37.5735	-0.00106	5.4959e-05	-0.00121	9.37926e-05	-0.00129	7.2952e-05	-0.00131	7.68957e-05	-0.00176	4.57377e-05	-0.00207	0.000103826	-0.003	0.000126847	-0.00391	4.42788e-05	-0.00444	5.78003e-05	-0.00514	5.99646e-05	36.4654	-0.00602	0.00030908	-0.00569	0.000210738	-0.00561	0.00030298	-0.00484
36.3695	-0.00606	0.00034322	-0.00549	0.000169669	-0.00507	4.30596e-05	-0.00477	0.000226608	-0.0041	0.000425574	-0.00334	3.69493e-05	-0.00264	0.000270828	-0.00159	0.000126819	-0.00119	0.000141466	-0.000665095	0.000125574	37.6233	-0.00105	5.24101e-05	-0.00119	9.46969e-05	-0.00128	7.18865e-05	-0.00129	7.86756e-05	-0.00174	4.52011e-05	-0.00206	0.000104368	-0.00299	0.000127993	-0.00391	4.7033e-05	-0.00445	5.32916e-05	-0.00516	5.33811e-05	36.5122	-0.00609	0.000317489	-0.00577	0.000213827	-0.00568	0.00030861	-0.00492
36.4159	-0.00613	0.000343346	-0.00556	0.000166385	-0.00514	4.4661e-05	-0.00484	0.000229624	-0.00417	0.000425682	-0.00339	3.68722e-05	-0.00269	0.000265501	-0.00163	0.00013393	-0.00122	0.000148604	-0.000693963	0.000123921	37.6731	-0.00103	4.9748e-05	-0.00117	9.56103e-05	-0.00126	7.08779e-05	-0.00127	8.04423e-05	-0.00173	4.47558e-05	-0.00204	0.000104917	-0.00298	0.000129085	-0.0039	4.97456e-05	-0.00446	4.8961e-05	-0.00518	4.68044e-05	36.559	-0.00616	0.000325874	-0.00585	0.000216897	-0.00576	0.000314042	-0.005
36.4623	-0.0062	0.000343588	-0.00562	0.000162813	-0.00522	4.69389e-05	-0.00491	0.000232211	-0.00423	0.000425326	-0.00345	3.85235e-05	-0.00274	0.000260271	-0.00168	0.00014077	-0.00126	0.000156003	-0.000723539	0.000121935	37.7229	-0.00102	4.69884e-05	-0.00115	9.65285e-05	-0.00124	6.99286e-05	-0.00125	8.21882e-05	-0.00171	4.44016e-05	-0.00203	0.000105474	-0.00297	0.000130119	-0.0039	5.24123e-05	-0.00446	4.48293e-05	-0.0052	4.02962e-05	36.6058	-0.00624	0.000334227	-0.00592	0.000219944	-0.00583	0.000319265	-0.00507
36.5087	-0.00627	0.000343949	-0.00569	0.000158988	-0.0053	4.98711e-05	-0.00498	0.000234346	-0.00429	0.000424534	-0.00351	4.20389e-05	-0.00278	0.000255136	-0.00172	0.000147278	-0.0013	0.000163712	-0.000753814	0.000119605	37.7726	-0.001	4.41478e-05	-0.00113	9.74472e-05	-0.00122	6.90407e-05	-0.00124	8.39054e-05	-0.0017	4.41382e-05	-0.00201	0.000106039	-0.00295	0.000131093	-0.00389	5.50282e-05	-0.00447	4.09193e-05	-0.00522	3.39487e-05	36.6526	-0.00631	0.000342541	-0.006	0.000222961	-0.0059	0.00032427	-0.00515
36.555	-0.00634	0.000344417	-0.00576	0.000154947	-0.00537	5.34084e-05	-0.00506	0.000236002	-0.00436	0.000423343	-0.00357	4.7312e-05	-0.00283	0.000250089	-0.00176	0.0001534	-0.00134	0.000171768	-0.000784782	0.000116926	37.8224	-0.000989835	4.1244e-05	-0.00111	9.83609e-05	-0.00121	6.8217e-05	-0.00122	8.55872e-05	-0.00168	4.39648e-05	-0.00199	0.000106614	-0.00294	0.000132002	-0.00388	5.75866e-05	-0.00447	3.72532e-05	-0.00524	2.79191e-05	36.6993	-0.00639	0.000350809	-0.00608	0.000225943	-0.00598	0.000329049	-0.00523
36.6014	-0.00641	0.000344973	-0.00583	0.000150729	-0.00545	5.74805e-05	-0.00513	0.000237151	-0.00442	0.000421797	-0.00363	5.40958e-05	-0.00288	0.000245128	-0.0018	0.000159086	-0.00138	0.000180193	-0.000816434	0.000113899	37.8722	-0.000975152	3.82955e-05	-0.00109	9.92638e-05	-0.00119	6.74601e-05	-0.0012	8.72279e-05	-0.00166	4.38805e-05	-0.00198	0.000107195	-0.00292	0.000132843	-0.00387	6.00792e-05	-0.00447	3.38552e-05	-0.00525	2.25058e-05	36.7461	-0.00646	0.000359024	-0.00615	0.000228884	-0.00605	0.000333596	-0.00531
36.6478	-0.00648	0.000345583	-0.0059	0.000146377	-0.00553	6.20085e-05	-0.0052	0.000237764	-0.00449	0.000419951	-0.00369	6.21152e-05	-0.00293	0.00024025	-0.00184	0.000164292	-0.00141	0.000188997	-0.000848759	0.000110532	37.922	-0.000960236	3.53224e-05	-0.00107	0.00010015	-0.00117	6.67725e-05	-0.00118	8.8823e-05	-0.00164	4.38841e-05	-0.00196	0.000107782	-0.00291	0.000133615	-0.00386	6.24953e-05	-0.00448	3.07521e-05	-0.00527	1.82985e-05	36.7929	-0.00654	0.000367176	-0.00623	0.000231777	-0.00613	0.000337903	-0.00539
36.6942	-0.00655	0.000346211	-0.00597	0.000141936	-0.00561	6.69108e-05	-0.00528	0.000237817	-0.00455	0.000417867	-0.00375	7.11262e-05	-0.00298	0.000235458	-0.00189	0.000168986	-0.00145	0.000198179	-0.000881748	0.000106841	37.9718	-0.00094509	3.23466e-05	-0.00105	0.000101014	-0.00115	6.61572e-05	-0.00116	9.03691e-05	-0.00163	4.3974e-05	-0.00194	0.000108371	-0.00289	0.000134315	-0.00385	6.48251e-05	-0.00448	2.79697e-05	-0.00529	1.62783e-05	36.8397	-0.00661	0.00037526	-0.00631	0.000234616	-0.0062	0.000341966	-0.00547
36.7405	-0.00662	0.000346812	-0.00604	0.000137454	-0.00569	7.21074e-05	-0.00535	0.000237285	-0.00462	0.000415616	-0.00381	8.09284e-05	-0.00302	0.000230757	-0.00193	0.000173143	-0.00149	0.000207726	-0.000915391	0.00010286	38.0216	-0.000929719	2.93932e-05	-0.00103	0.00010185	-0.00113	6.56174e-05	-0.00114	9.18636e-05	-0.00161	4.41479e-05	-0.00192	0.00010896	-0.00288	0.000134943	-0.00384	6.70556e-05	-0.00448	2.55339e-05	-0.00531	1.72341e-05	36.8865	-0.00669	0.000383269	-0.00639	0.000237396	-0.00628	0.000345782	-0.00555
36.7869	-0.00669	0.000347338	-0.00611	0.000132985	-0.00577	7.75213e-05	-0.00543	0.000236149	-0.00469	0.00041327	-0.00388	9.13589e-05	-0.00307	0.00022615	-0.00197	0.000176749	-0.00153	0.000217616	-0.000949679	9.86471e-05	38.0714	-0.000914128	2.64924e-05	-0.00101	0.000102653	-0.00111	6.51555e-05	-0.00113	9.33052e-05	-0.00159	4.44025e-05	-0.00191	0.000109544	-0.00286	0.000135496	-0.00383	6.91723e-05	-0.00448	2.34654e-05	-0.00533	2.07509e-05	36.9332	-0.00676	0.000391195	-0.00647	0.000240108	-0.00636	0.000349349	-0.00563
36.8333	-0.00676	0.000347735	-0.00618	0.000128585	-0.00585	8.30799e-05	-0.00551	0.000234394	-0.00475	0.000410908	-0.00394	0.00010228	-0.00312	0.000221639	-0.00201	0.000179796	-0.00156	0.000227822	-0.000984601	9.42973e-05	38.1212	-0.000898323	2.36821e-05	-0.000991164	0.000103418	-0.00109	6.47732e-05	-0.00111	9.4694e-05	-0.00157	4.47331e-05	-0.00189	0.000110117	-0.00284	0.000135973	-0.00382	7.116e-05	-0.00448	2.17789e-05	-0.00534	2.57935e-05	36.98	-0.00684	0.000399032	-0.00655	0.000242747	-0.00643	0.000352664	-0.00571
36.8797	-0.00683	0.000347943	-0.00625	0.000124314	-0.00593	8.8721e-05	-0.00558	0.000232013	-0.00482	0.000408609	-0.004	0.000113573	-0.00317	0.000217223	-0.00205	0.000182282	-0.0016	0.000238304	-0.00102	8.99494e-05	38.1709	-0.00088231	2.1012e-05	-0.000969904	0.000104141	-0.00107	6.44719e-05	-0.00109	9.60315e-05	-0.00155	4.51337e-05	-0.00187	0.000110673	-0.00282	0.000136373	-0.00381	7.3002e-05	-0.00448	2.04775e-05	-0.00536	3.16359e-05	37.0268	-0.00691	0.000406774	-0.00663	0.000245304	-0.00651	0.000355726	-0.0058
36.9261	-0.0069	0.000347897	-0.00633	0.000120229	-0.00601	9.43885e-05	-0.00566	0.000229005	-0.00489	0.000406451	-0.00407	0.000125126	-0.00322	0.000212898	-0.0021	0.00018421	-0.00164	0.000249014	-0.00106	8.57962e-05	38.2207	-0.000866095	1.85511e-05	-0.000948392	0.000104817	-0.00105	6.42517e-05	-0.00107	9.73201e-05	-0.00153	4.55966e-05	-0.00185	0.000111203	-0.00281	0.000136693	-0.00379	7.46801e-05	-0.00448	1.95496e-05	-0.00537	3.7911e-05	37.0736	-0.00699	0.000414416	-0.00671	0.000247773	-0.00658	0.000358533	-0.00588
36.9725	-0.00697	0.000347525	-0.0064	0.000116387	-0.00609	0.000100037	-0.00574	0.000225368	-0.00495	0.000404508	-0.00413	0.000136833	-0.00327	0.000208654	-0.00214	0.000185587	-0.00168	0.000259896	-0.00109	8.20903e-05	38.2705	-0.000849683	1.63964e-05	-0.00092664	0.000105441	-0.00102	6.41122e-05	-0.00105	9.85631e-05	-0.00151	4.61132e-05	-0.00183	0.0001117	-0.00279	0.000136931	-0.00378	7.61765e-05	-0.00448	1.89694e-05	-0.00539	4.44436e-05	37.1204	-0.00706	0.000421952	-0.00678	0.000250146	-0.00666	0.000361087	-0.00596
37.0188	-0.00704	0.000346758	-0.00647	0.000112846	-0.00617	0.000105629	-0.00582	0.000221101	-0.00502	0.000402849	-0.0042	0.00014859	-0.00332	0.000204478	-0.00218	0.000186415	-0.00172	0.000270882	-0.00113	7.9145e-05	38.3203	-0.000833079	1.46794e-05	-0.000904658	0.00010601	-0.001	6.40522e-05	-0.00103	9.97643e-05	-0.00149	4.66734e-05	-0.00181	0.000112154	-0.00277	0.000137084	-0.00377	7.74747e-05	-0.00448	1.86981e-05	-0.0054	5.11467e-05	37.1671	-0.00714	0.000429377	-0.00686	0.000252416	-0.00674	0.000363387	-0.00605
37.0652	-0.00711	0.000345521	-0.00655	0.00010966	-0.00625	0.000111135	-0.0059	0.000216205	-0.00509	0.000401529	-0.00426	0.000160295	-0.00337	0.000200349	-0.00222	0.000186696	-0.00176	0.000281898	-0.00117	7.73178e-05	38.3701	-0.000816288	1.35594e-05	-0.000882459	0.00010652	-0.00098103	6.40694e-05	-0.00101	0.000100929	-0.00147	4.72666e-05	-0.00179	0.000112556	-0.00275	0.000137151	-0.00375	7.85585e-05	-0.00448	1.86947e-05	-0.00542	5.79718e-05	37.2139	-0.00721	0.000436686	-0.00694	0.000254576	-0.00682	0.000365436	-0.00613
37.1116	-0.00718	0.000343751	-0.00662	0.000106882	-0.00634	0.000116523	-0.00597	0.000210675	-0.00516	0.000400592	-0.00433	0.000171845	-0.00342	0.000196241	-0.00226	0.000186431	-0.0018	0.000292864	-0.00121	7.6973e-05	38.4199	-0.000799315	1.31765e-05	-0.000860053	0.000106967	-0.000958951	6.416e-05	-0.000986266	0.000102061	-0.00145	4.78823e-05	-0.00177	0.000112898	-0.00273	0.00013713	-0.00373	7.94153e-05	-0.00448	1.89207e-05	-0.00543	6.48869e-05	37.2607	-0.00729	0.000443875	-0.00702	0.000256619	-0.00689	0.000367235	-0.00621
37.158	-0.00725	0.00034138	-0.0067	0.000104555	-0.00642	0.000121765	-0.00605	0.00020451	-0.00523	0.000400065	-0.0044	0.000183142	-0.00347	0.000192128	-0.00231	0.000185616	-0.00184	0.000303696	-0.00125	7.84199e-05	38.4697	-0.000782165	1.35778e-05	-0.000837455	0.000107348	-0.00093664	6.43194e-05	-0.00096568	0.000103168	-0.00142	4.85105e-05	-0.00175	0.00011317	-0.00271	0.000137018	-0.00372	8.00339e-05	-0.00448	1.93507e-05	-0.00544	7.18676e-05	37.3075	-0.00736	0.00045094	-0.0071	0.00025854	-0.00697	0.000368787	-0.0063
37.2043	-0.00732	0.000338351	-0.00677	0.00010272	-0.0065	0.000126834	-0.00613	0.000197704	-0.0053	0.000399961	-0.00446	0.00019409	-0.00352	0.000187982	-0.00235	0.00018425	-0.00187	0.000314306	-0.00129	8.18492e-05	38.5195	-0.000764839	1.46826e-05	-0.000814676	0.000107659	-0.000914109	6.45417e-05	-0.000944925	0.000104252	-0.0014	4.91413e-05	-0.00173	0.000113365	-0.00268	0.000136814	-0.0037	8.04066e-05	-0.00447	1.99724e-05	-0.00546	7.88903e-05	37.3543	-0.00743	0.000457876	-0.00718	0.000260332	-0.00705	0.000370096	-0.00638
37.2507	-0.00739	0.000334611	-0.00685	0.000101409	-0.00658	0.000131704	-0.00621	0.000190258	-0.00537	0.00040028	-0.00453	0.000204601	-0.00358	0.000183781	-0.00239	0.000182331	-0.00191	0.000324606	-0.00133	8.73011e-05	38.5693	-0.00074734	1.63318e-05	-0.00079173	0.000107895	-0.000891369	6.4821e-05	-0.000924008	0.000105318	-0.00138	4.97653e-05	-0.00171	0.000113473	-0.00266	0.000136516	-0.00368	8.05296e-05	-0.00447	2.0789e-05	-0.00547	8.59365e-05	37.401	-0.00751	0.000464678	-0.00726	0.000261989	-0.00713	0.000371167	-0.00647
37.2971	-0.00746	0.000330113	-0.00692	0.000100638	-0.00667	0.000136353	-0.0063	0.000182169	-0.00544	0.000401007	-0.0046	0.000214593	-0.00363	0.000179512	-0.00243	0.000179861	-0.00195	0.000334509	-0.00137	9.46816e-05	38.6191	-0.000729672	1.83638e-05	-0.000768629	0.000108055	-0.000868434	6.51506e-05	-0.000902936	0.000106366	-0.00136	5.03735e-05	-0.00169	0.000113488	-0.00264	0.000136121	-0.00366	8.04025e-05	-0.00447	2.18177e-05	-0.00548	9.29872e-05	37.4478	-0.00758	0.000471342	-0.00734	0.000263507	-0.0072	0.000372005	-0.00655
37.3435	-0.00753	0.000324831	-0.007	0.000100414	-0.00675	0.000140761	-0.00638	0.000173434	-0.00551	0.000402115	-0.00467	0.000223991	-0.00368	0.00017517	-0.00247	0.000176844	-0.00199	0.000343926	-0.00141	0.00010381	38.6688	-0.000711835	2.06512e-05	-0.000745386	0.000108135	-0.000845317	6.55235e-05	-0.000881716	0.000107395	-0.00133	5.09569e-05	-0.00167	0.000113403	-0.00262	0.000135628	-0.00365	8.00291e-05	-0.00446	2.30848e-05	-0.00549	0.000100023	37.4946	-0.00766	0.000477862	-0.00742	0.000264881	-0.00728	0.000372616	-0.00664
37.3899	-0.0076	0.000318742	-0.00707	0.000100721	-0.00683	0.000144913	-0.00646	0.000164058	-0.00558	0.000403572	-0.00474	0.000232734	-0.00373	0.000170758	-0.00252	0.000173287	-0.00204	0.000352776	-0.00145	0.00011447	38.7186	-0.000693831	2.31053e-05	-0.000722013	0.000108132	-0.000822032	6.59321e-05	-0.000860359	0.000108402	-0.00131	5.15074e-05	-0.00164	0.000113214	-0.00259	0.000135037	-0.00363	7.94161e-05	-0.00446	2.46214e-05	-0.0055	0.000107023	37.5414	-0.00773	0.000484233	-0.0075	0.000266106	-0.00736	0.000373007	-0.00672
37.4362	-0.00767	0.000311843	-0.00715	0.000101525	-0.00691	0.000148799	-0.00654	0.000154047	-0.00565	0.000405337	-0.00481	0.000240769	-0.00378	0.000166288	-0.00256	0.000169208	-0.00208	0.000360976	-0.00149	0.00012644	38.7684	-0.00067566	2.56668e-05	-0.000698523	0.000108043	-0.000798596	6.6368e-05	-0.000838874	0.000109383	-0.00129	5.20179e-05	-0.00162	0.000112916	-0.00257	0.000134348	-0.00361	7.85727e-05	-0.00445	2.64556e-05	-0.00551	0.000113968	37.5881	-0.0078	0.000490451	-0.00758	0.000267178	-0.00744	0.000373185	-0.00681
37.4826	-0.00774	0.00030414	-0.00722	0.000102774	-0.007	0.000152413	-0.00662	0.000143418	-0.00572	0.000407366	-0.00488	0.000248059	-0.00384	0.000161778	-0.0026	0.00016463	-0.00212	0.000368447	-0.00153	0.000139516	38.8182	-0.000657324	2.82954e-05	-0.000674929	0.000107864	-0.000775025	6.68225e-05	-0.000817272	0.00011033	-0.00126	5.24823e-05	-0.0016	0.000112506	-0.00255	0.000133563	-0.00359	7.75107e-05	-0.00444	2.86097e-05	-0.00552	0.000120834	37.6349	-0.00787	0.000496509	-0.00766	0.000268092	-0.00752	0.000373157	-0.00689
37.529	-0.0078	0.000295659	-0.0073	0.000104406	-0.00708	0.00015575	-0.0067	0.000132194	-0.00579	0.000409611	-0.00495	0.000254578	-0.00389	0.000157258	-0.00264	0.000159586	-0.00216	0.000375117	-0.00157	0.000153515	38.868	-0.000638825	3.09634e-05	-0.000651243	0.000107592	-0.000751334	6.72867e-05	-0.000795567	0.000111237	-0.00124	5.28958e-05	-0.00158	0.000111981	-0.00252	0.000132681	-0.00356	7.62433e-05	-0.00444	3.10977e-05	-0.00553	0.000127599	37.6817	-0.00795	0.000502402	-0.00774	0.000268846	-0.00759	0.000372929	-0.00698
37.5754	-0.00787	0.00028644	-0.00737	0.000106351	-0.00716	0.000158809	-0.00678	0.000120409	-0.00587	0.000412024	-0.00503	0.000260307	-0.00394	0.00015276	-0.00269	0.000154114	-0.0022	0.00038092	-0.00162	0.000168271	38.9178	-0.000620165	3.36497e-05	-0.000627478	0.000107224	-0.000727542	6.77529e-05	-0.00077377	0.000112094	-0.00121	5.3254e-05	-0.00155	0.00011134	-0.0025	0.000131704	-0.00354	7.4785e-05	-0.00443	3.39251e-05	-0.00553	0.000134237	37.7285	-0.00802	0.000508125	-0.00782	0.000269437	-0.00767	0.00037251	-0.00706
37.6218	-0.00794	0.000276537	-0.00745	0.000108537	-0.00724	0.000161588	-0.00687	0.000108097	-0.00594	0.000414552	-0.0051	0.000265238	-0.004	0.000148332	-0.00273	0.000148258	-0.00224	0.000385799	-0.00166	0.000183632	38.9676	-0.000601347	3.63372e-05	-0.000603646	0.000106759	-0.000703664	6.82138e-05	-0.000751895	0.000112894	-0.00119	5.35535e-05	-0.00153	0.000110583	-0.00247	0.000130632	-0.00352	7.31533e-05	-0.00442	3.70869e-05	-0.00554	0.000140724	37.7753	-0.00809	0.000513674	-0.0079	0.00026986	-0.00775	0.000371906	-0.00715
37.6681	-0.00801	0.000266024	-0.00752	0.000110893	-0.00733	0.000164087	-0.00695	9.53034e-05	-0.00601	0.000417143	-0.00517	0.000269372	-0.00405	0.000144025	-0.00277	0.000142067	-0.00228	0.000389707	-0.0017	0.000199464	39.0174	-0.000582372	3.9011e-05	-0.000579758	0.000106196	-0.000679719	6.86631e-05	-0.000729955	0.000113625	-0.00116	5.37921e-05	-0.00151	0.000109711	-0.00245	0.000129467	-0.0035	7.1367e-05	-0.00441	4.0573e-05	-0.00554	0.000147034	37.822	-0.00816	0.000519044	-0.00798	0.000270114	-0.00783	0.000371125	-0.00724
37.7145	-0.00808	0.000254988	-0.0076	0.000113349	-0.00741	0.000166309	-0.00703	8.20855e-05	-0.00609	0.000419747	-0.00524	0.000272724	-0.00411	0.000139899	-0.00282	0.000135593	-0.00232	0.000392603	-0.00174	0.00021564	39.0671	-0.000563243	4.16572e-05	-0.000555827	0.000105537	-0.000655723	6.90949e-05	-0.000707962	0.000114278	-0.00114	5.3968e-05	-0.00149	0.000108724	-0.00242	0.000128207	-0.00347	6.94478e-05	-0.0044	4.43638e-05	-0.00555	0.000153146	37.8688	-0.00823	0.000524232	-0.00806	0.000270198	-0.00791	0.000370177	-0.00732
37.7609	-0.00815	0.000243539	-0.00767	0.000115836	-0.00749	0.000168258	-0.00711	6.85216e-05	-0.00616	0.000422318	-0.00532	0.000275316	-0.00416	0.000136023	-0.00286	0.000128886	-0.00237	0.000394464	-0.00179	0.000232046	39.1169	-0.000543965	4.4263e-05	-0.000531864	0.000104782	-0.000631694	6.95034e-05	-0.000685928	0.000114841	-0.00111	5.40806e-05	-0.00146	0.000107627	-0.00239	0.000126853	-0.00345	6.74186e-05	-0.00439	4.8435e-05	-0.00555	0.000159042	37.9156	-0.0083	0.000529238	-0.00814	0.000270108	-0.00799	0.000369069	-0.00741
37.8073	-0.00822	0.000231803	-0.00774	0.000118292	-0.00757	0.000169942	-0.0072	5.47329e-05	-0.00624	0.000424814	-0.00539	0.000277181	-0.00422	0.000132463	-0.00291	0.000122	-0.00241	0.000395279	-0.00183	0.000248574	39.1667	-0.000524541	4.68152e-05	-0.000507884	0.000103932	-0.000607651	6.98831e-05	-0.000663865	0.000115304	-0.00109	5.41301e-05	-0.00144	0.000106421	-0.00237	0.000125407	-0.00343	6.53036e-05	-0.00438	5.2757e-05	-0.00555	0.00016471	37.9624	-0.00837	0.000534058	-0.00821	0.000269846	-0.00806	0.000367811	-0.0075
37.8537	-0.00829	0.000219926	-0.00782	0.000120661	-0.00765	0.000171373	-0.00728	4.09486e-05	-0.00631	0.000427199	-0.00547	0.000278361	-0.00427	0.000129283	-0.00295	0.000114984	-0.00245	0.00039506	-0.00187	0.000265127	39.2165	-0.000504976	4.93007e-05	-0.000483898	0.00010299	-0.000583612	7.02291e-05	-0.000641782	0.000115656	-0.00106	5.41177e-05	-0.00142	0.000105112	-0.00234	0.000123867	-0.0034	6.31262e-05	-0.00437	5.72987e-05	-0.00555	0.000170144	38.0092	-0.00844	0.000538695	-0.00829	0.00026941	-0.00814	0.000366411	-0.00758
37.9	-0.00836	0.000208083	-0.00789	0.000122894	-0.00773	0.000172561	-0.00736	2.7772e-05	-0.00639	0.000429438	-0.00554	0.000278909	-0.00433	0.000126539	-0.003	0.000107882	-0.00249	0.000393838	-0.00192	0.000281619	39.2663	-0.000485275	5.17066e-05	-0.000459921	0.000101958	-0.000559595	7.0537e-05	-0.00061969	0.000115886	-0.00104	5.40455e-05	-0.00139	0.000103704	-0.00231	0.000122236	-0.00338	6.09087e-05	-0.00436	6.2025e-05	-0.00555	0.000175337	38.056	-0.00851	0.000543147	-0.00837	0.000268802	-0.00822	0.000364877	-0.00767
37.9464	-0.00843	0.000196478	-0.00796	0.000124949	-0.00782	0.000173522	-0.00744	1.752e-05	-0.00646	0.000431504	-0.00561	0.000278885	-0.00439	0.000124274	-0.00304	0.000100732	-0.00253	0.000391657	-0.00196	0.000297969	39.3161	-0.000465444	5.40201e-05	-0.000435969	0.00010084	-0.000535618	7.08026e-05	-0.000597599	0.000115985	-0.00101	5.39162e-05	-0.00137	0.000102201	-0.00229	0.000120514	-0.00335	5.86726e-05	-0.00434	6.69001e-05	-0.00555	0.000180289	38.1027	-0.00858	0.000547416	-0.00844	0.000268022	-0.0083	0.000363217	-0.00776
37.9928	-0.0085	0.000185358	-0.00804	0.000126791	-0.0079	0.000174275	-0.00752	1.75027e-05	-0.00654	0.000433367	-0.00569	0.000278355	-0.00445	0.000122512	-0.00309	9.35663e-05	-0.00257	0.000388571	-0.002	0.000314103	39.3659	-0.000445487	5.6229e-05	-0.000412055	9.96411e-05	-0.000511696	7.10223e-05	-0.00057552	0.000115943	-0.000985392	5.37329e-05	-0.00134	0.000100609	-0.00226	0.000118703	-0.00332	5.64379e-05	-0.00433	7.18872e-05	-0.00555	0.000184994	38.1495	-0.00865	0.000551504	-0.00852	0.000267072	-0.00837	0.000361439	-0.00785
38.0392	-0.00857	0.000175018	-0.00811	0.000128394	-0.00798	0.000174848	-0.0076	2.8042e-05	-0.00662	0.000435002	-0.00577	0.000277387	-0.0045	0.000121255	-0.00314	8.64166e-05	-0.00262	0.000384637	-0.00204	0.000329957	39.4157	-0.000425411	5.83213e-05	-0.000388196	9.8366e-05	-0.000487847	7.11939e-05	-0.000553462	0.000115753	-0.000959356	5.34985e-05	-0.00132	9.89332e-05	-0.00223	0.000116806	-0.0033	5.42226e-05	-0.00431	7.6948e-05	-0.00555	0.000189448	38.1963	-0.00872	0.00055541	-0.0086	0.000265954	-0.00845	0.000359549	-0.00793
38.0856	-0.00864	0.000165803	-0.00818	0.000129738	-0.00806	0.000175266	-0.00769	4.19263e-05	-0.00669	0.000436394	-0.00584	0.00027605	-0.00456	0.000120487	-0.00319	7.93108e-05	-0.00266	0.000379916	-0.00209	0.000345467	39.4654	-0.000405221	6.02855e-05	-0.000364404	9.70209e-05	-0.000464083	7.13165e-05	-0.000531434	0.000115409	-0.00093324	5.32157e-05	-0.0013	9.71782e-05	-0.0022	0.000114826	-0.00327	5.20425e-05	-0.0043	8.20445e-05	-0.00555	0.000193646	38.2431	-0.00879	0.00055914	-0.00867	0.000264668	-0.00853	0.000357551	-0.00802
38.1319	-0.00871	0.0001581	-0.00826	0.000130808	-0.00814	0.000175559	-0.00777	5.67887e-05	-0.00677	0.000437533	-0.00592	0.000274416	-0.00462	0.000120172	-0.00324	7.22764e-05	-0.0027	0.000374473	-0.00213	0.000360576	39.5152	-0.000384924	6.21116e-05	-0.000340696	9.56118e-05	-0.000440418	7.13907e-05	-0.000509446	0.000114904	-0.000907056	5.28879e-05	-0.00127	9.53481e-05	-0.00217	0.000112766	-0.00324	4.99116e-05	-0.00428	8.71388e-05	-0.00554	0.000197586	38.2898	-0.00885	0.000562693	-0.00875	0.000263219	-0.0086	0.000355453	-0.00811
38.1783	-0.00877	0.000152308	-0.00833	0.000131594	-0.00821	0.000175748	-0.00785	7.20045e-05	-0.00685	0.000438416	-0.006	0.000272555	-0.00468	0.000120264	-0.00329	6.53416e-05	-0.00274	0.000368379	-0.00217	0.000375231	39.565	-0.000364526	6.37903e-05	-0.000317084	9.41444e-05	-0.000416864	7.14178e-05	-0.000487505	0.000114235	-0.000880818	5.25193e-05	-0.00125	9.34456e-05	-0.00214	0.000110632	-0.00322	4.78407e-05	-0.00426	9.21944e-05	-0.00554	0.000201264	38.3366	-0.00892	0.000566073	-0.00882	0.000261607	-0.00868	0.000353258	-0.00819
38.2247	-0.00884	0.000148797	-0.0084	0.000132096	-0.00829	0.000175849	-0.00793	8.73254e-05	-0.00693	0.000439045	-0.00607	0.000270534	-0.00474	0.000120705	-0.00334	5.85327e-05	-0.00278	0.00036171	-0.00221	0.000389385	39.6148	-0.000344034	6.5314e-05	-0.000293583	9.26237e-05	-0.000393432	7.13998e-05	-0.00046562	0.000113398	-0.000854537	5.21141e-05	-0.00122	9.14731e-05	-0.00211	0.000108429	-0.00319	4.58385e-05	-0.00425	9.71764e-05	-0.00553	0.000204679	38.3834	-0.00898	0.000569283	-0.00889	0.000259837	-0.00876	0.000350972	-0.00828
38.2711	-0.00891	0.00014784	-0.00847	0.00013232	-0.00837	0.000175873	-0.00801	0.000102609	-0.007	0.000439428	-0.00615	0.000268419	-0.0048	0.000121431	-0.00339	5.18713e-05	-0.00283	0.000354547	-0.00225	0.000402997	39.6646	-0.000323454	6.66758e-05	-0.000270206	9.10543e-05	-0.000370132	7.13387e-05	-0.000443801	0.000112392	-0.000828223	5.1677e-05	-0.0012	8.94329e-05	-0.00208	0.000106165	-0.00316	4.39106e-05	-0.00423	0.000102052	-0.00552	0.00020783	38.4302	-0.00905	0.000572327	-0.00897	0.000257913	-0.00883	0.000348597	-0.00837
38.3175	-0.00898	0.00014956	-0.00854	0.000132279	-0.00845	0.000175824	-0.00809	0.000117749	-0.00708	0.000439575	-0.00623	0.000266268	-0.00486	0.000122371	-0.00344	4.53746e-05	-0.00287	0.000346978	-0.0023	0.000416035	39.7144	-0.000302793	6.78696e-05	-0.000246967	8.94408e-05	-0.000346973	7.12367e-05	-0.000422054	0.000111217	-0.000801888	5.12134e-05	-0.00117	8.73268e-05	-0.00205	0.000103849	-0.00313	4.20595e-05	-0.00421	0.000106793	-0.00551	0.000210714	38.477	-0.00911	0.000575207	-0.00904	0.000255838	-0.00891	0.00034614	-0.00845
38.3638	-0.00905	0.000153905	-0.00862	0.000131993	-0.00853	0.000175702	-0.00817	0.000132658	-0.00716	0.000439502	-0.00631	0.000264135	-0.00492	0.000123458	-0.0035	3.90588e-05	-0.00291	0.000339096	-0.00234	0.000428474	39.7642	-0.000282058	6.88902e-05	-0.000223878	8.77877e-05	-0.000323963	7.10956e-05	-0.000400389	0.000109876	-0.000775542	5.07283e-05	-0.00115	8.51563e-05	-0.00202	0.000101489	-0.0031	4.02831e-05	-0.00419	0.000111376	-0.0055	0.000213331	38.5237	-0.00918	0.000577927	-0.00911	0.000253619	-0.00898	0.000343603	-0.00854
38.4102	-0.00911	0.000160664	-0.00869	0.000131487	-0.00861	0.000175502	-0.00825	0.000147255	-0.00723	0.000439229	-0.00639	0.000262072	-0.00498	0.000124623	-0.00355	3.29449e-05	-0.00295	0.000330989	-0.00238	0.000440296	39.814	-0.000261254	6.97335e-05	-0.000200949	8.60995e-05	-0.000301109	7.09172e-05	-0.000378813	0.00010837	-0.000749195	5.02272e-05	-0.00112	8.29222e-05	-0.00199	9.90951e-05	-0.00307	3.85755e-05	-0.00417	0.00011578	-0.00549	0.000215682	38.5705	-0.00924	0.00058049	-0.00918	0.000251259	-0.00906	0.00034099	-0.00862
38.4566	-0.00918	0.000169522	-0.00876	0.000130788	-0.00868	0.000175221	-0.00833	0.000161466	-0.00731	0.000438773	-0.00647	0.000260123	-0.00504	0.000125804	-0.00361	2.7068e-05	-0.003	0.000322744	-0.00242	0.000451491	39.8638	-0.000240388	7.03971e-05	-0.000178192	8.43811e-05	-0.00027842	7.07028e-05	-0.000357332	0.000106705	-0.000722859	4.97154e-05	-0.0011	8.06257e-05	-0.00196	9.66783e-05	-0.00304	3.69291e-05	-0.00414	0.000119986	-0.00548	0.000217769	38.6173	-0.0093	0.000582898	-0.00925	0.000248765	-0.00913	0.000338305	-0.00871
38.503	-0.00925	0.000180115	-0.00883	0.000129928	-0.00876	0.000174854	-0.00841	0.000175218	-0.00739	0.000438156	-0.00655	0.000258327	-0.0051	0.000126946	-0.00366	2.1492e-05	-0.00304	0.000314441	-0.00246	0.000462049	39.9136	-0.000219466	7.08793e-05	-0.000155615	8.2638e-05	-0.0002559	7.04532e-05	-0.000335956	0.000104885	-0.000696542	4.91976e-05	-0.00107	7.8268e-05	-0.00193	9.42493e-05	-0.00301	3.53332e-05	-0.00412	0.000123978	-0.00547	0.000219594	38.6641	-0.00936	0.000585154	-0.00932	0.000246142	-0.0092	0.000335549	-0.00879
38.5493	-0.00931	0.000192084	-0.0089	0.000128943	-0.00883	0.000174393	-0.00849	0.000188448	-0.00747	0.000437395	-0.00663	0.000256725	-0.00517	0.000128002	-0.00372	1.63583e-05	-0.00308	0.000306151	-0.0025	0.000471971	39.9633	-0.000198495	7.11805e-05	-0.00013323	8.08767e-05	-0.000233558	7.01682e-05	-0.000314689	0.000102918	-0.000670258	4.86774e-05	-0.00105	7.58507e-05	-0.0019	9.18201e-05	-0.00298	3.37766e-05	-0.0041	0.000127745	-0.00546	0.000221163	38.7109	-0.00942	0.000587262	-0.00939	0.000243394	-0.00928	0.000332726	-0.00888
38.5957	-0.00938	0.000205103	-0.00897	0.000127871	-0.00891	0.000173826	-0.00856	0.000201097	-0.00754	0.000436509	-0.00671	0.00025535	-0.00523	0.000128933	-0.00377	1.202e-05	-0.00312	0.000297942	-0.00254	0.000481265	40.0131	-0.000177483	7.13024e-05	-0.000111043	7.9105e-05	-0.000211398	6.98472e-05	-0.00029354	0.000100808	-0.000644015	4.8158e-05	-0.00102	7.33759e-05	-0.00187	8.9403e-05	-0.00295	3.22482e-05	-0.00408	0.000131273	-0.00544	0.000222482	38.7576	-0.00948	0.000589221	-0.00946	0.00024053	-0.00935	0.000329836	-0.00896
38.6421	-0.00944	0.000218894	-0.00904	0.000126752	-0.00899	0.000173136	-0.00864	0.000213111	-0.00762	0.000435512	-0.0068	0.000254228	-0.00529	0.000129708	-0.00383	9.36708e-06	-0.00317	0.000289868	-0.00258	0.000489947	40.0629	-0.000156437	7.12488e-05	-8.90606e-05	7.73308e-05	-0.000189426	6.9488e-05	-0.000272514	9.85615e-05	-0.000617827	4.76424e-05	-0.000998398	7.08459e-05	-0.00184	8.70108e-05	-0.00292	3.07378e-05	-0.00405	0.000134552	-0.00543	0.000223558	38.8044	-0.00954	0.000591036	-0.00952	0.000237555	-0.00942	0.000326881	-0.00905
38.6885	-0.00951	0.000233227	-0.00911	0.000125627	-0.00906	0.000172301	-0.00872	0.000224441	-0.00769	0.000434421	-0.00688	0.000253383	-0.00536	0.000130304	-0.00389	9.64857e-06	-0.00321	0.000281978	-0.00262	0.000498041	40.1127	-0.000135367	7.10252e-05	-6.72901e-05	7.55622e-05	-0.000167646	6.90879e-05	-0.000251615	9.61848e-05	-0.000591704	4.71335e-05	-0.000973135	6.82625e-05	-0.00181	8.46568e-05	-0.00288	2.92364e-05	-0.00403	0.000137573	-0.00542	0.000224401	38.8512	-0.0096	0.000592707	-0.00959	0.000234474	-0.00949	0.000323861	-0.00913
38.7349	-0.00957	0.000247914	-0.00918	0.00012453	-0.00914	0.000171293	-0.00879	0.000235039	-0.00777	0.000433247	-0.00696	0.000252833	-0.00542	0.000130702	-0.00395	1.25307e-05	-0.00325	0.000274311	-0.00266	0.000505574	40.1625	-0.000114284	7.06385e-05	-4.57362e-05	7.38076e-05	-0.000146062	6.86433e-05	-0.000230849	9.36837e-05	-0.000565659	4.66344e-05	-0.000947828	6.56271e-05	-0.00178	8.23548e-05	-0.00285	2.77362e-05	-0.004	0.000140329	-0.0054	0.000225018	38.898	-0.00966	0.000594238	-0.00966	0.000231296	-0.00956	0.000320777	-0.00922
38.7812	-0.00963	0.000262801	-0.00925	0.000123495	-0.00921	0.000170082	-0.00887	0.00024487	-0.00785	0.000432001	-0.00704	0.000252588	-0.00548	0.000130888	-0.00401	1.66347e-05	-0.0033	0.000266901	-0.0027	0.000512577	40.2123	-9.31999e-05	7.00971e-05	-2.44038e-05	7.20747e-05	-0.000124678	6.81503e-05	-0.000210219	9.10643e-05	-0.000539705	4.61484e-05	-0.000922481	6.29408e-05	-0.00174	8.01184e-05	-0.00282	2.62318e-05	-0.00398	0.000142814	-0.00538	0.000225418	38.9448	-0.00971	0.000595631	-0.00972	0.000228026	-0.00963	0.00031763	-0.0093
38.8276	-0.0097	0.00027777	-0.00932	0.000122549	-0.00928	0.000168638	-0.00895	0.0002539	-0.00792	0.000430684	-0.00713	0.00025265	-0.00555	0.00013085	-0.00407	2.12119e-05	-0.00334	0.000259773	-0.00274	0.000519081	40.2621	-7.21265e-05	6.94102e-05	-3.29714e-06	7.03706e-05	-0.000103496	6.76043e-05	-0.000189726	8.8333e-05	-0.000513854	4.5679e-05	-0.0008971	6.02049e-05	-0.00171	7.79617e-05	-0.00279	2.47193e-05	-0.00395	0.000145025	-0.00537	0.00022561	38.9915	-0.00977	0.000596887	-0.00979	0.000224674	-0.0097	0.00031442	-0.00938
38.874	-0.00976	0.000292723	-0.00939	0.000121719	-0.00936	0.000166935	-0.00902	0.000262106	-0.008	0.000429292	-0.00721	0.000253012	-0.00561	0.000130579	-0.00413	2.59754e-05	-0.00338	0.000252948	-0.00279	0.000525114	40.3119	-5.10769e-05	6.85873e-05	1.75794e-05	6.8702e-05	-8.25212e-05	6.70009e-05	-0.000169375	8.54966e-05	-0.00048812	4.52297e-05	-0.00087169	5.74212e-05	-0.00168	7.58985e-05	-0.00276	2.31981e-05	-0.00392	0.000146963	-0.00535	0.000225602	39.0383	-0.00982	0.00059801	-0.00985	0.000221244	-0.00976	0.000311147	-0.00946
38.9204	-0.00982	0.000307582	-0.00946	0.000121027	-0.00943	0.000164951	-0.00909	0.00026947	-0.00807	0.000427814	-0.0073	0.000253657	-0.00568	0.000130068	-0.00419	3.08072e-05	-0.00343	0.000246442	-0.00283	0.000530704	40.3616	-3.00644e-05	6.76371e-05	3.82214e-05	6.70754e-05	-6.17557e-05	6.63349e-05	-0.000149166	8.25621e-05	-0.000462514	4.48037e-05	-0.000846255	5.45918e-05	-0.00165	7.39427e-05	-0.00272	2.1668e-05	-0.0039	0.000148628	-0.00533	0.000225406	39.0851	-0.00988	0.000599002	-0.00991	0.000217747	-0.00983	0.000307816	-0.00954
38.9668	-0.00988	0.000322281	-0.00953	0.000120493	-0.0095	0.000162672	-0.00917	0.000275985	-0.00815	0.000426227	-0.00738	0.000254562	-0.00575	0.000129311	-0.00425	3.56472e-05	-0.00348	0.000240262	-0.00287	0.000535873	40.4114	-9.10267e-06	6.65678e-05	5.86236e-05	6.54974e-05	-4.12032e-05	6.56012e-05	-0.000129101	7.9537e-05	-0.000437049	4.44033e-05	-0.000820801	5.17196e-05	-0.00161	7.2108e-05	-0.00269	2.01304e-05	-0.00387	0.000150022	-0.00531	0.000225033	39.1319	-0.00993	0.000599867	-0.00997	0.000214189	-0.0099	0.000304427	-0.00963
39.0132	-0.00994	0.000336763	-0.00959	0.000120134	-0.00957	0.000160094	-0.00924	0.000281652	-0.00822	0.000424499	-0.00746	0.00025569	-0.00581	0.000128303	-0.00432	4.04615e-05	-0.00352	0.000234415	-0.00291	0.000540638	40.4612	1.1795e-05	6.53868e-05	7.87803e-05	6.39745e-05	-2.08673e-05	6.47953e-05	-0.000109182	7.64284e-05	-0.000411737	4.40301e-05	-0.000795331	4.88083e-05	-0.00158	7.0408e-05	-0.00266	1.85871e-05	-0.00384	0.00015115	-0.00529	0.000224498	39.1787	-0.00998	0.000600608	-0.01003	0.000210579	-0.00996	0.000300984	-0.00971
39.0595	-0.01	0.000350975	-0.00966	0.000119963	-0.00964	0.000157226	-0.00931	0.00028648	-0.0083	0.0004226	-0.00755	0.000256997	-0.00588	0.000127042	-0.00438	4.52293e-05	-0.00357	0.000228903	-0.00296	0.000545016	40.511	3.26153e-05	6.41014e-05	9.86844e-05	6.25125e-05	-7.51362e-07	6.39132e-05	-8.94114e-05	7.32441e-05	-0.000386587	4.36844e-05	-0.000769851	4.58625e-05	-0.00155	6.88553e-05	-0.00262	1.704e-05	-0.00382	0.000152017	-0.00527	0.000223815	39.2254	-0.01003	0.000601228	-0.01009	0.000206924	-0.01003	0.000297489	-0.00978
39.1059	-0.01005	0.000364871	-0.00973	0.000119986	-0.00971	0.000154083	-0.00938	0.000290492	-0.00837	0.000420491	-0.00763	0.000258427	-0.00595	0.000125521	-0.00444	4.9933e-05	-0.00362	0.000223727	-0.003	0.000549022	40.5608	5.33455e-05	6.27184e-05	0.000118329	6.11168e-05	1.91409e-05	6.29518e-05	-6.9792e-05	6.99922e-05	-0.000361609	4.33657e-05	-0.000744366	4.28882e-05	-0.00151	6.74624e-05	-0.00259	1.54918e-05	-0.00379	0.000152627	-0.00525	0.000222994	39.2722	-0.01008	0.00060173	-0.01015	0.000203233	-0.01009	0.000293947	-0.00986
39.1523	-0.01011	0.000378405	-0.00979	0.000120203	-0.00978	0.000150693	-0.00945	0.000293716	-0.00844	0.000418134	-0.00772	0.000259922	-0.00602	0.000123735	-0.00451	5.45601e-05	-0.00367	0.000218892	-0.00305	0.000552671	40.6106	7.39726e-05	6.12444e-05	0.000137705	5.97912e-05	3.88054e-05	6.19082e-05	-5.03275e-05	6.66814e-05	-0.000336812	4.3072e-05	-0.000718882	3.98936e-05	-0.00148	6.62407e-05	-0.00255	1.39461e-05	-0.00376	0.00015299	-0.00523	0.000222045	39.319	-0.01013	0.000602114	-0.01021	0.000199516	-0.01015	0.000290361	-0.00994
39.1987	-0.01017	0.000391536	-0.00986	0.000120604	-0.00985	0.000147098	-0.00952	0.000296193	-0.00852	0.000415489	-0.0078	0.000261422	-0.00609	0.000121675	-0.00457	5.91e-05	-0.00372	0.000214401	-0.00309	0.000555979	40.6604	9.44835e-05	5.96858e-05	0.000156807	5.85386e-05	5.82374e-05	6.07805e-05	-3.10221e-05	6.33201e-05	-0.000312202	4.28001e-05	-0.000693405	3.68884e-05	-0.00145	6.52005e-05	-0.00252	1.24094e-05	-0.00373	0.00015311	-0.0052	0.000220972	39.3658	-0.01018	0.000602385	-0.01026	0.000195781	-0.01021	0.000286735	-0.01002
39.245	-0.01022	0.000404225	-0.00992	0.000121178	-0.00992	0.000143357	-0.00959	0.000297967	-0.00859	0.000412523	-0.00789	0.000262868	-0.00616	0.000119335	-0.00464	6.35455e-05	-0.00377	0.000210263	-0.00314	0.000558962	40.7102	0.000114865	5.80486e-05	0.000175627	5.73602e-05	7.7432e-05	5.95674e-05	-1.188e-05	5.99165e-05	-0.000287787	4.25458e-05	-0.000667942	3.38858e-05	-0.00141	6.43502e-05	-0.00248	1.08937e-05	-0.0037	0.000152995	-0.00518	0.000219775	39.4126	-0.01022	0.000602544	-0.01032	0.000192038	-0.01027	0.000283074	-0.0101
39.2914	-0.01027	0.000416436	-0.00998	0.000121909	-0.00999	0.000139538	-0.00966	0.00029909	-0.00867	0.000409211	-0.00797	0.000264211	-0.00623	0.000116712	-0.0047	6.78843e-05	-0.00382	0.00020649	-0.00318	0.000561633	40.76	0.000135101	5.63384e-05	0.000194158	5.62553e-05	9.63836e-05	5.82682e-05	7.0943e-06	5.6478e-05	-0.000263574	4.23036e-05	-0.000642499	3.09015e-05	-0.00138	6.36964e-05	-0.00245	9.41851e-06	-0.00367	0.00015265	-0.00516	0.000218453	39.4593	-0.01027	0.000602593	-0.01037	0.000188294	-0.01033	0.000279384	-0.01017
39.3378	-0.01033	0.000428135	-0.01004	0.000122783	-0.01005	0.000135725	-0.00973	0.000299618	-0.00874	0.000405526	-0.00806	0.000265409	-0.0063	0.000113801	-0.00477	7.21045e-05	-0.00387	0.000203099	-0.00323	0.000564005	40.8098	0.00015518	5.45611e-05	0.000212396	5.52211e-05	0.000115087	5.68833e-05	2.58969e-05	5.30101e-05	-0.000239569	4.20676e-05	-0.000617082	2.79558e-05	-0.00135	6.32439e-05	-0.00241	8.01697e-06	-0.00364	0.000152082	-0.00513	0.000217004	39.5061	-0.01031	0.000602536	-0.01042	0.000184559	-0.01039	0.00027567	-0.01025
39.3842	-0.01038	0.000439292	-0.01011	0.000123781	-0.01012	0.00013201	-0.0098	0.00029961	-0.00881	0.00040145	-0.00814	0.000266422	-0.00637	0.000110605	-0.00483	7.61934e-05	-0.00393	0.000200112	-0.00328	0.000566087	40.8595	0.000175084	5.27228e-05	0.000230335	5.4253e-05	0.000133535	5.54131e-05	4.45239e-05	4.95171e-05	-0.000215778	4.18309e-05	-0.000591696	2.50762e-05	-0.00131	6.29955e-05	-0.00238	6.74335e-06	-0.00361	0.000151296	-0.00511	0.000215426	39.5529	-0.01035	0.000602372	-0.01047	0.00018084	-0.01045	0.000271937	-0.01032
39.4306	-0.01043	0.000449882	-0.01017	0.000124886	-0.01018	0.000128496	-0.00986	0.000299127	-0.00889	0.000396972	-0.00822	0.000267222	-0.00644	0.000107121	-0.0049	8.01344e-05	-0.00398	0.000197554	-0.00333	0.000567886	40.9093	0.0001948	5.08292e-05	0.00024797	5.33444e-05	0.000151723	5.38588e-05	6.29715e-05	4.60022e-05	-0.000192207	4.15864e-05	-0.000566348	2.23022e-05	-0.00128	6.29527e-05	-0.00234	5.68856e-06	-0.00358	0.0001503	-0.00509	0.000213721	39.5997	-0.01039	0.000602106	-0.01052	0.000177145	-0.0105	0.000268192	-0.01039
39.4769	-0.01048	0.000459884	-0.01022	0.000126074	-0.01025	0.000125289	-0.00993	0.000298232	-0.00896	0.000392085	-0.00831	0.000267787	-0.00651	0.000103348	-0.00497	8.39129e-05	-0.00404	0.000195447	-0.00338	0.000569403	40.9591	0.000214314	4.88863e-05	0.0002653	5.24876e-05	0.000169643	5.22217e-05	8.12359e-05	4.24677e-05	-0.000168862	4.13266e-05	-0.000541041	1.96924e-05	-0.00124	6.31149e-05	-0.00231	4.98933e-06	-0.00354	0.000149104	-0.00506	0.000211893	39.6465	-0.01043	0.000601739	-0.01057	0.000173481	-0.01056	0.000264443	-0.01047
39.5233	-0.01053	0.000469285	-0.01028	0.000127324	-0.01031	0.000122498	-0.00999	0.000296985	-0.00903	0.000386796	-0.00839	0.000268102	-0.00659	9.92886e-05	-0.00503	8.75145e-05	-0.0041	0.000193809	-0.00343	0.000570629	41.0089	0.00023361	4.68996e-05	0.000282322	5.16733e-05	0.00018729	5.05034e-05	9.93129e-05	3.89157e-05	-0.000145747	4.10442e-05	-0.00051578	1.73347e-05	-0.00121	6.34793e-05	-0.00227	4.7876e-06	-0.00351	0.000147718	-0.00503	0.00020995	39.6932	-0.01047	0.000601271	-0.01062	0.000169855	-0.01061	0.000260692	-0.01054
39.5697	-0.01058	0.000478073	-0.01034	0.000128617	-0.01037	0.000120232	-0.01006	0.000295452	-0.0091	0.000381113	-0.00847	0.000268164	-0.00666	9.49526e-05	-0.0051	9.09245e-05	-0.00416	0.000192652	-0.00348	0.000571547	41.0587	0.000252676	4.48745e-05	0.000299035	5.08918e-05	0.000204659	4.8706e-05	0.000117198	3.53481e-05	-0.000122867	4.07315e-05	-0.000490567	1.53582e-05	-0.00118	6.40402e-05	-0.00224	5.11614e-06	-0.00348	0.000146157	-0.00501	0.000207897	39.74	-0.0105	0.000600705	-0.01066	0.000166274	-0.01066	0.000256947	-0.01061
39.6161	-0.01062	0.000486245	-0.01039	0.000129928	-0.01043	0.000118587	-0.01012	0.000293701	-0.00918	0.000375053	-0.00855	0.000267975	-0.00673	9.03674e-05	-0.00517	9.41207e-05	-0.00422	0.000191979	-0.00354	0.000572132	41.1085	0.000271497	4.28167e-05	0.000315438	5.01324e-05	0.000221745	4.68317e-05	0.000134888	3.17669e-05	-0.000100226	4.03818e-05	-0.000465407	1.39363e-05	-0.00114	6.47898e-05	-0.0022	5.85326e-06	-0.00345	0.000144438	-0.00498	0.000205742	39.7868	-0.01054	0.000600041	-0.01071	0.000162743	-0.01071	0.000253215	-0.01068
39.6625	-0.01067	0.000493798	-0.01044	0.000131236	-0.01049	0.000117643	-0.01018	0.000291808	-0.00925	0.000368641	-0.00864	0.000267546	-0.00681	8.55892e-05	-0.00524	9.70796e-05	-0.00428	0.000191787	-0.00359	0.00057235	41.1583	0.000290059	4.07317e-05	0.000331532	4.93848e-05	0.000238542	4.48829e-05	0.000152377	2.8174e-05	-7.78256e-05	3.99881e-05	-0.000440301	1.32553e-05	-0.00111	6.57189e-05	-0.00217	6.82933e-06	-0.00341	0.000142584	-0.00495	0.000203489	39.8336	-0.01057	0.000599282	-0.01075	0.000159268	-0.01076	0.000249502	-0.01074
39.7088	-0.01071	0.000500735	-0.0105	0.000132514	-0.01055	0.000117457	-0.01024	0.000289849	-0.00932	0.000361904	-0.00872	0.00026689	-0.00688	8.07008e-05	-0.00531	9.97788e-05	-0.00434	0.000192066	-0.00364	0.000572162	41.2081	0.000308351	3.86253e-05	0.000347318	4.86392e-05	0.000255048	4.2863e-05	0.000169662	2.45714e-05	-5.56704e-05	3.95438e-05	-0.000415253	1.34302e-05	-0.00108	6.68165e-05	-0.00213	7.9139e-06	-0.00338	0.000140616	-0.00492	0.000201139	39.8803	-0.0106	0.000598425	-0.01079	0.000155855	-0.01081	0.000245815	-0.01081
39.7552	-0.01075	0.000507061	-0.01055	0.000133732	-0.01061	0.000118059	-0.01031	0.000287897	-0.00939	0.00035488	-0.0088	0.000266026	-0.00696	7.58228e-05	-0.00539	0.00010219	-0.0044	0.000192808	-0.0037	0.00057152	41.2578	0.00032636	3.65026e-05	0.000362798	4.78864e-05	0.000271258	4.0775e-05	0.000186739	2.09607e-05	-3.37629e-05	3.90425e-05	-0.000390265	1.44257e-05	-0.00104	6.80701e-05	-0.00209	9.02267e-06	-0.00334	0.000138561	-0.00489	0.000198691	39.9271	-0.01063	0.000597473	-0.01083	0.00015251	-0.01086	0.000242162	-0.01088
39.8016	-0.01079	0.000512788	-0.01059	0.000134856	-0.01066	0.000119446	-0.01037	0.000286024	-0.00946	0.00034761	-0.00888	0.000264974	-0.00703	7.11192e-05	-0.00546	0.000104286	-0.00447	0.000193998	-0.00376	0.000570371	41.3076	0.000344075	3.43688e-05	0.000377974	4.71182e-05	0.00028717	3.86239e-05	0.000203603	1.73442e-05	-1.21054e-05	3.84782e-05	-0.00036534	1.60799e-05	-0.00101	6.94657e-05	-0.00206	1.01021e-05	-0.00331	0.000136444	-0.00486	0.000196146	39.9739	-0.01066	0.000596424	-0.01087	0.000149238	-0.0109	0.00023855	-0.01094
39.848	-0.01083	0.000517933	-0.01064	0.000135848	-0.01072	0.00012159	-0.01042	0.000284291	-0.00953	0.000340145	-0.00896	0.000263757	-0.00711	6.68069e-05	-0.00553	0.000106037	-0.00454	0.000195623	-0.00381	0.00056866	41.3574	0.000361486	3.2229e-05	0.000392849	4.63275e-05	0.000302784	3.64147e-05	0.000220252	1.37242e-05	9.29977e-06	3.78454e-05	-0.000340482	1.81988e-05	-0.000979143	7.09882e-05	-0.00202	1.11146e-05	-0.00327	0.000134288	-0.00483	0.000193506	40.0207	-0.01069	0.00059528	-0.01091	0.000146044	-0.01095	0.000234984	-0.011
39.8944	-0.01086	0.000522518	-0.01068	0.000136663	-0.01077	0.000124427	-0.01048	0.000282752	-0.00959	0.000332537	-0.00904	0.000262396	-0.00719	6.31584e-05	-0.00561	0.000107418	-0.0046	0.00019766	-0.00387	0.000566334	41.4072	0.000378583	3.00872e-05	0.000407428	4.55091e-05	0.000318097	3.41536e-05	0.000236681	1.01037e-05	3.04505e-05	3.71394e-05	-0.000315692	2.06201e-05	-0.000946424	7.26214e-05	-0.00198	1.2033e-05	-0.00324	0.000132116	-0.0048	0.000190773	40.0675	-0.01071	0.000594037	-0.01095	0.000142931	-0.01099	0.00023147	-0.01107
39.9407	-0.0109	0.000526571	-0.01073	0.000137255	-0.01082	0.000127876	-0.01054	0.000281454	-0.00966	0.000324848	-0.00912	0.000260915	-0.00726	6.04864e-05	-0.00568	0.000108409	-0.00467	0.000200085	-0.00393	0.000563348	41.457	0.000395357	2.7947e-05	0.000421713	4.46591e-05	0.000333111	3.18483e-05	0.000252889	6.48726e-06	5.13449e-05	3.6356e-05	-0.000290975	2.32265e-05	-0.000913854	7.43483e-05	-0.00195	1.28367e-05	-0.0032	0.000129948	-0.00477	0.000187952	40.1142	-0.01074	0.000592695	-0.01098	0.000139903	-0.01103	0.000228014	-0.01113
39.9871	-0.01093	0.000530125	-0.01077	0.000137579	-0.01088	0.000131836	-0.0106	0.000280435	-0.00973	0.000317139	-0.0092	0.000259336	-0.00734	5.91053e-05	-0.00576	0.000109004	-0.00474	0.000202865	-0.00399	0.000559664	41.5068	0.0004118	2.5812e-05	0.000435709	4.37766e-05	0.000347827	2.95079e-05	0.000268873	2.889e-06	7.19814e-05	3.5492e-05	-0.000266335	2.59372e-05	-0.000881443	7.61516e-05	-0.00191	1.351e-05	-0.00316	0.000127803	-0.00473	0.000185046	40.161	-0.01076	0.000591252	-0.01101	0.000136964	-0.01107	0.000224621	-0.01119
40.0335	-0.01096	0.000533212	-0.01081	0.000137585	-0.01093	0.000136195	-0.01065	0.000279724	-0.00979	0.000309484	-0.00927	0.000257683	-0.00742	5.92587e-05	-0.00584	0.000109204	-0.00481	0.000205961	-0.00405	0.000555257	41.5566	0.000427903	2.36861e-05	0.000449419	4.28626e-05	0.000362246	2.71431e-05	0.000284632	8.8661e-07	9.23589e-05	3.45452e-05	-0.000241776	2.86963e-05	-0.000849199	7.80141e-05	-0.00187	1.40421e-05	-0.00313	0.000125696	-0.0047	0.000182064	40.2078	-0.01078	0.000589704	-0.01104	0.000134114	-0.01111	0.000221296	-0.01125
40.0799	-0.01099	0.000535869	-0.01084	0.000137229	-0.01098	0.000140845	-0.01071	0.000279347	-0.00986	0.000301959	-0.00935	0.000255972	-0.0075	6.10528e-05	-0.00591	0.000109017	-0.00488	0.000209326	-0.00412	0.000550113	41.6064	0.000443659	2.15741e-05	0.000462849	4.19205e-05	0.000376372	2.47669e-05	0.000300167	4.3825e-06	0.000112477	3.35137e-05	-0.000217303	3.14643e-05	-0.000817132	7.99189e-05	-0.00184	1.44265e-05	-0.00309	0.00012364	-0.00467	0.000179016	40.2546	-0.01079	0.000588048	-0.01107	0.000131355	-0.01114	0.000218044	-0.0113
40.1263	-0.01102	0.000538132	-0.01088	0.000136466	-0.01102	0.000145677	-0.01076	0.000279316	-0.00992	0.000294643	-0.00943	0.00025422	-0.00757	6.44282e-05	-0.00599	0.000108464	-0.00495	0.000212906	-0.00418	0.000544236	41.6561	0.000459063	1.94829e-05	0.000476003	4.0955e-05	0.000390205	2.23933e-05	0.000315478	7.95344e-06	0.000132337	3.23962e-05	-0.000192924	3.42116e-05	-0.000785248	8.18507e-05	-0.0018	1.46611e-05	-0.00305	0.000121646	-0.00463	0.000175908	40.3014	-0.01081	0.000586282	-0.0111	0.000128686	-0.01118	0.000214871	-0.01136
40.1726	-0.01105	0.000540041	-0.01091	0.000135255	-0.01107	0.000150595	-0.01081	0.000279641	-0.00999	0.000287616	-0.00951	0.000252436	-0.00765	6.91937e-05	-0.00607	0.00010757	-0.00502	0.000216642	-0.00424	0.000537642	41.7059	0.000474111	1.74219e-05	0.000488887	3.99719e-05	0.00040375	2.00373e-05	0.000330567	1.1506e-05	0.000151939	3.11922e-05	-0.000168646	3.69162e-05	-0.000753555	8.37953e-05	-0.00176	1.4748e-05	-0.00301	0.000119718	-0.0046	0.000172748	40.3481	-0.01083	0.0005844	-0.01113	0.000126109	-0.01121	0.000211782	-0.01141
40.219	-0.01107	0.000541638	-0.01094	0.000133562	-0.01112	0.000155503	-0.01086	0.000280318	-0.01005	0.000280955	-0.00958	0.000250623	-0.00773	7.50906e-05	-0.00615	0.000106369	-0.0051	0.000220468	-0.00431	0.000530363	41.7557	0.0004888	1.54052e-05	0.000501506	3.8978e-05	0.00041701	1.77154e-05	0.000345436	1.5027e-05	0.000171285	2.9902e-05	-0.000144476	3.95606e-05	-0.000722059	8.57393e-05	-0.00173	1.46939e-05	-0.00298	0.00011786	-0.00456	0.000169543	40.3949	-0.01084	0.000582398	-0.01115	0.000123625	-0.01124	0.000208781	-0.01146
40.2654	-0.01109	0.00054296	-0.01097	0.000131353	-0.01116	0.000160324	-0.01091	0.000281339	-0.01011	0.000274733	-0.00966	0.000248789	-0.00781	8.186e-05	-0.00623	0.000104895	-0.00517	0.000224312	-0.00437	0.00052245	41.8055	0.000503129	1.34544e-05	0.000513866	3.79813e-05	0.000429989	1.54467e-05	0.000360089	1.85056e-05	0.00019038	2.85262e-05	-0.000120424	4.21308e-05	-0.000690766	8.76697e-05	-0.00169	1.45119e-05	-0.00294	0.000116071	-0.00452	0.000166298	40.4417	-0.01085	0.000580272	-0.01118	0.00012123	-0.01127	0.000205875	-0.01151
40.3118	-0.01111	0.000544048	-0.011	0.000128606	-0.0112	0.00016498	-0.01096	0.000282691	-0.01017	0.000269019	-0.00973	0.000246937	-0.00789	8.92733e-05	-0.00632	0.000103185	-0.00525	0.000228099	-0.00444	0.000513964	41.8553	0.000517096	1.16034e-05	0.000525973	3.69903e-05	0.000442689	1.32552e-05	0.000374531	2.19314e-05	0.000209226	2.70661e-05	-9.64985e-05	4.46148e-05	-0.000659683	8.95736e-05	-0.00165	1.4222e-05	-0.0029	0.000114347	-0.00449	0.000163021	40.4885	-0.01086	0.000578017	-0.0112	0.000118925	-0.0113	0.000203067	-0.01156
40.3582	-0.01113	0.000544938	-0.01103	0.000125301	-0.01125	0.000169412	-0.01101	0.000284356	-0.01023	0.000263876	-0.00981	0.000245074	-0.00797	9.71456e-05	-0.0064	0.000101275	-0.00532	0.000231749	-0.0045	0.000504983	41.9051	0.000530702	9.90812e-06	0.000537832	3.60147e-05	0.000455116	1.11747e-05	0.000388767	2.52933e-05	0.000227827	2.55235e-05	-7.2708e-05	4.70024e-05	-0.000628818	9.14392e-05	-0.00161	1.3854e-05	-0.00286	0.000112678	-0.00445	0.000159715	40.5353	-0.01086	0.000575628	-0.01122	0.000116709	-0.01133	0.000200364	-0.01161
40.4045	-0.01115	0.000545663	-0.01105	0.000121426	-0.01129	0.000173567	-0.01106	0.000286311	-0.01029	0.000259355	-0.00988	0.000243207	-0.00805	0.000105335	-0.00649	9.91884e-05	-0.0054	0.000235183	-0.00457	0.000495588	41.9549	0.000543948	8.46142e-06	0.000549449	3.5064e-05	0.000467274	9.25704e-06	0.000402801	2.858e-05	0.000246188	2.3901e-05	-4.90619e-05	4.92849e-05	-0.000598176	9.32549e-05	-0.00158	1.34505e-05	-0.00282	0.000111052	-0.00441	0.000156386	40.5821	-0.01087	0.000573099	-0.01123	0.000114581	-0.01135	0.000197768	-0.01166
40.4509	-0.01116	0.000546258	-0.01107	0.000116972	-0.01132	0.000177406	-0.01111	0.000288527	-0.01034	0.000255504	-0.00995	0.000241348	-0.00813	0.000113733	-0.00657	9.695e-05	-0.00547	0.000238326	-0.00464	0.000485871	42.0047	0.000556836	7.40799e-06	0.000560829	3.41482e-05	0.000479167	7.58886e-06	0.000416638	3.17799e-05	0.000264312	2.22021e-05	-2.55694e-05	5.14545e-05	-0.000567765	9.50097e-05	-0.00154	1.30692e-05	-0.00278	0.000109456	-0.00437	0.000153038	40.6288	-0.01087	0.000570424	-0.01125	0.00011254	-0.01138	0.000195282	-0.0117
40.4973	-0.01117	0.000546761	-0.01109	0.000111938	-0.01136	0.000180902	-0.01115	0.000290973	-0.0104	0.000252356	-0.01003	0.000239508	-0.00821	0.000122259	-0.00666	9.45788e-05	-0.00555	0.000241101	-0.00471	0.000475923	42.0545	0.00056937	6.92567e-06	0.000571979	3.32756e-05	0.000490799	6.31541e-06	0.000430286	3.48814e-05	0.000282204	2.04315e-05	-2.23978e-06	5.35045e-05	-0.000537592	9.66937e-05	-0.0015	1.27834e-05	-0.00274	0.000107873	-0.00433	0.000149674	40.6756	-0.01087	0.000567597	-0.01126	0.000110587	-0.0114	0.000192911	-0.01175
40.5437	-0.01118	0.000547198	-0.01111	0.000106333	-0.0114	0.000184038	-0.0112	0.000293612	-0.01045	0.000249936	-0.0101	0.0002377	-0.00829	0.00013085	-0.00674	9.2092e-05	-0.00563	0.000243439	-0.00477	0.000465841	42.1043	0.000581553	7.12444e-06	0.000582904	3.2453e-05	0.000502174	5.63926e-06	0.000443749	3.78736e-05	0.000299868	1.85963e-05	2.09178e-05	5.5429e-05	-0.000507663	9.8298e-05	-0.00146	1.26794e-05	-0.0027	0.000106289	-0.00429	0.000146295	40.7224	-0.01087	0.000564612	-0.01127	0.000108718	-0.01142	0.000190656	-0.01179
40.59	-0.01119	0.000547604	-0.01113	0.000100178	-0.01143	0.000186812	-0.01124	0.000296406	-0.0105	0.000248261	-0.01017	0.000235934	-0.00836	0.00013946	-0.00683	8.95005e-05	-0.00571	0.000245271	-0.00484	0.000455732	42.154	0.000593392	7.94399e-06	0.000593611	3.16848e-05	0.000513299	5.69973e-06	0.000457035	4.07457e-05	0.000317305	1.67059e-05	4.38939e-05	5.7223e-05	-0.000477985	9.98137e-05	-0.00143	1.2846e-05	-0.00266	0.00010469	-0.00425	0.000142905	40.7692	-0.01087	0.000561462	-0.01128	0.000106932	-0.01144	0.000188517	-0.01183
40.6364	-0.0112	0.000548003	-0.01114	9.3501e-05	-0.01147	0.00018923	-0.01128	0.000299312	-0.01055	0.000247336	-0.01024	0.000234216	-0.00844	0.00014805	-0.00692	8.68109e-05	-0.00579	0.000246538	-0.00491	0.000445708	42.2038	0.000604893	9.20877e-06	0.000604105	3.09728e-05	0.000524178	6.40583e-06	0.000470149	4.34883e-05	0.000334517	1.47735e-05	6.66799e-05	5.8882e-05	-0.000448563	0.000101234	-0.00139	1.33559e-05	-0.00262	0.000103062	-0.00421	0.000139507	40.8159	-0.01087	0.000558141	-0.01129	0.000105229	-0.01145	0.000186498	-0.01187
40.6828	-0.0112	0.000548425	-0.01116	8.63377e-05	-0.0115	0.000191315	-0.01132	0.000302288	-0.0106	0.00024716	-0.01032	0.000232545	-0.00852	0.000156592	-0.00701	8.40254e-05	-0.00587	0.000247193	-0.00498	0.000435889	42.2536	0.000616063	1.07501e-05	0.000614392	3.03162e-05	0.000534818	7.51723e-06	0.000483097	4.6092e-05	0.000351506	1.28194e-05	8.9268e-05	6.04021e-05	-0.000419404	0.000102551	-0.00135	1.42476e-05	-0.00258	0.000101393	-0.00417	0.000136107	40.8627	-0.01086	0.000554643	-0.0113	0.000103604	-0.01147	0.000184597	-0.0119
40.7292	-0.0112	0.000548899	-0.01117	7.87299e-05	-0.01153	0.000193099	-0.01136	0.000305289	-0.01065	0.000247721	-0.01039	0.000230914	-0.0086	0.000165064	-0.0071	8.11448e-05	-0.00595	0.000247204	-0.00506	0.000426399	42.3034	0.000626911	1.24513e-05	0.000624477	2.97117e-05	0.000545226	8.83036e-06	0.000495885	4.85485e-05	0.000368272	1.08768e-05	0.000111651	6.17794e-05	-0.000390515	0.000103761	-0.00132	1.55199e-05	-0.00254	9.96724e-05	-0.00412	0.00013271	40.9095	-0.01085	0.000550961	-0.0113	0.000102059	-0.01148	0.000182812	-0.01194
40.7756	-0.0112	0.000549453	-0.01118	7.07259e-05	-0.01155	0.000194624	-0.0114	0.000308273	-0.0107	0.000249	-0.01046	0.000229311	-0.00868	0.000173449	-0.00719	7.81675e-05	-0.00603	0.000246556	-0.00513	0.000417364	42.3532	0.000637445	1.42404e-05	0.000634366	2.91545e-05	0.000555412	1.02248e-05	0.00050852	5.08505e-05	0.000384815	9.00677e-06	0.000133825	6.30105e-05	-0.000361903	0.000104858	-0.00128	1.71388e-05	-0.00249	9.78889e-05	-0.00408	0.000129324	40.9563	-0.01084	0.000547089	-0.0113	0.000100589	-0.01149	0.000181143	-0.01197
40.822	-0.0112	0.000550121	-0.01119	6.23764e-05	-0.01158	0.00019594	-0.01144	0.000311203	-0.01074	0.000250968	-0.01053	0.000227724	-0.00876	0.000181731	-0.00728	7.50903e-05	-0.00611	0.000245249	-0.0052	0.000408906	42.403	0.000647672	1.60732e-05	0.000644064	2.86382e-05	0.000565384	1.16366e-05	0.000521006	5.29923e-05	0.000401135	7.32937e-06	0.000155783	6.40925e-05	-0.000333574	0.000105838	-0.00124	1.90519e-05	-0.00245	9.60331e-05	-0.00404	0.000125955	41.0031	-0.01083	0.000543022	-0.01131	9.91906e-05	-0.0115	0.000179586	-0.012
40.8683	-0.01119	0.000550934	-0.0112	5.37406e-05	-0.0116	0.000197093	-0.01147	0.000314045	-0.01079	0.000253584	-0.0106	0.00022614	-0.00884	0.000189896	-0.00737	7.19067e-05	-0.00619	0.000243294	-0.00527	0.000401139	42.4528	0.000657602	1.79213e-05	0.000653577	2.81556e-05	0.000575152	1.30336e-05	0.00053335	5.497e-05	0.000417231	6.08264e-06	0.000177523	6.50231e-05	-0.000305538	0.0001067	-0.0012	2.12011e-05	-0.00241	9.40967e-05	-0.00399	0.000122607	41.0498	-0.01082	0.000538754	-0.0113	9.78619e-05	-0.01151	0.000178136	-0.01203
40.9147	-0.01119	0.000551916	-0.0112	4.48843e-05	-0.01163	0.000198138	-0.0115	0.000316773	-0.01083	0.000256802	-0.01066	0.000224556	-0.00892	0.000197926	-0.00746	6.86078e-05	-0.00627	0.000240719	-0.00534	0.000394164	42.5026	0.000667243	1.97654e-05	0.000662911	2.76996e-05	0.000584726	1.44003e-05	0.000545557	5.6781e-05	0.000433101	5.64059e-06	0.00019904	6.58001e-05	-0.0002778	0.000107442	-0.00117	2.3529e-05	-0.00237	9.20725e-05	-0.00395	0.000119286	41.0966	-0.0108	0.00053428	-0.0113	9.65991e-05	-0.01151	0.000176788	-0.01206
40.9611	-0.01118	0.000553093	-0.01121	3.58748e-05	-0.01165	0.000199117	-0.01154	0.00031936	-0.01087	0.000260569	-0.01073	0.000222971	-0.009	0.000205801	-0.00755	6.51849e-05	-0.00635	0.000237571	-0.00542	0.000388067	42.5523	0.000676606	2.15921e-05	0.00067207	2.72631e-05	0.000594117	1.57312e-05	0.000557631	5.84243e-05	0.000448743	6.24332e-06	0.000220331	6.64219e-05	-0.00025037	0.000108063	-0.00113	2.59816e-05	-0.00233	8.99565e-05	-0.0039	0.000115993	41.1434	-0.01078	0.000529598	-0.0113	9.5399e-05	-0.01152	0.000175535	-0.01208
41.0075	-0.01116	0.000554475	-0.01121	2.67879e-05	-0.01166	0.000200073	-0.01157	0.000321786	-0.01091	0.000264829	-0.0108	0.000221391	-0.00908	0.000213502	-0.00764	6.16312e-05	-0.00643	0.000233915	-0.00549	0.000382914	42.6021	0.000685701	2.33915e-05	0.000681059	2.684e-05	0.000603332	1.70267e-05	0.000569578	5.99005e-05	0.000464155	7.69697e-06	0.000241392	6.68875e-05	-0.000223256	0.000108564	-0.00109	2.85097e-05	-0.00228	8.77473e-05	-0.00386	0.00011273	41.1902	-0.01076	0.0005247	-0.01129	9.42584e-05	-0.01152	0.000174371	-0.01211
41.0538	-0.01115	0.000556068	-0.01121	1.77125e-05	-0.01168	0.000201032	-0.0116	0.00032403	-0.01095	0.000269531	-0.01086	0.000219829	-0.00915	0.000221011	-0.00773	5.79459e-05	-0.00652	0.000229837	-0.00557	0.000378749	42.6519	0.000694539	2.51566e-05	0.000689884	2.64253e-05	0.000612383	1.82917e-05	0.000581401	6.12121e-05	0.000479334	9.66016e-06	0.00026222	6.71963e-05	-0.000196465	0.000108948	-0.00106	3.10685e-05	-0.00224	8.54462e-05	-0.00381	0.0001095	41.237	-0.01074	0.000519587	-0.01128	9.3175e-05	-0.01152	0.000173285	-0.01213
41.1002	-0.01113	0.000557863	-0.01121	8.84184e-06	-0.01169	0.000202017	-0.01162	0.000326077	-0.01099	0.000274623	-0.01093	0.000218302	-0.00923	0.000228311	-0.00782	5.41391e-05	-0.0066	0.000225439	-0.00564	0.000375593	42.7017	0.000703132	2.68822e-05	0.000698549	2.60149e-05	0.000621276	1.95348e-05	0.000593101	6.23627e-05	0.000494279	1.19108e-05	0.000282812	6.73488e-05	-0.000170005	0.000109218	-0.00102	3.36176e-05	-0.0022	8.3057e-05	-0.00377	0.000106305	41.2837	-0.01072	0.000514255	-0.01127	9.21454e-05	-0.01152	0.000172271	-0.01215
41.1466	-0.01111	0.000559852	-0.01121	3.05207e-06	-0.01171	0.000203034	-0.01165	0.000327916	-0.01103	0.000280055	-0.01099	0.000216831	-0.00931	0.000235389	-0.00791	5.0235e-05	-0.00668	0.000220841	-0.00572	0.000373442	42.7515	0.000711487	2.85645e-05	0.000707059	2.56061e-05	0.00063002	2.07673e-05	0.000604682	6.33579e-05	0.000508985	1.4335e-05	0.000303167	6.73467e-05	-0.000143885	0.000109377	-0.000983394	3.61208e-05	-0.00216	8.05855e-05	-0.00372	0.000103146	41.3305	-0.01069	0.000508703	-0.01125	9.11657e-05	-0.01152	0.00017132	-0.01217
41.193	-0.01109	0.000562008	-0.0112	1.00789e-05	-0.01171	0.00020409	-0.01167	0.000329538	-0.01107	0.000285778	-0.01106	0.000215442	-0.00939	0.000242236	-0.008	4.62796e-05	-0.00677	0.000216172	-0.0058	0.000372266	42.8013	0.000719616	3.0201e-05	0.000715417	2.5197e-05	0.00063862	2.20027e-05	0.000616144	6.42051e-05	0.000523451	1.68732e-05	0.000323282	6.71925e-05	-0.000118112	0.000109429	-0.000946969	3.85451e-05	-0.00211	7.80415e-05	-0.00367	0.000100027	41.3773	-0.01067	0.000502931	-0.01124	9.02339e-05	-0.01151	0.000170424	-0.01219
41.2394	-0.01107	0.000564305	-0.0112	1.86007e-05	-0.01172	0.000205184	-0.01169	0.000330941	-0.0111	0.000291745	-0.01112	0.000214168	-0.00947	0.000248844	-0.00809	4.23462e-05	-0.00685	0.000211569	-0.00588	0.000372018	42.8511	0.000727527	3.17901e-05	0.000723628	2.47868e-05	0.000647083	2.32567e-05	0.000627488	6.49137e-05	0.000537672	1.94909e-05	0.000343157	6.68895e-05	-9.26932e-05	0.000109378	-0.000910679	4.0862e-05	-0.00207	7.54379e-05	-0.00362	9.6952e-05	41.4241	-0.01064	0.00049694	-0.01122	8.93455e-05	-0.0115	0.000169572	-0.0122
41.2857	-0.01104	0.000566708	-0.01119	2.70236e-05	-0.01173	0.000206314	-0.01171	0.000332119	-0.01113	0.000297913	-0.01118	0.000213042	-0.00954	0.000255208	-0.00819	3.8542e-05	-0.00694	0.000207177	-0.00595	0.000372632	42.9009	0.000735228	3.3331e-05	0.000731694	2.43754e-05	0.000655412	2.45456e-05	0.000638713	6.5495e-05	0.000551645	2.21653e-05	0.00036279	6.64418e-05	-6.76362e-05	0.00010923	-0.000874535	4.30464e-05	-0.00203	7.27905e-05	-0.00358	9.3927e-05	41.4709	-0.01061	0.000490732	-0.0112	8.84988e-05	-0.01149	0.000168758	-0.01221
41.3321	-0.01101	0.000569177	-0.01118	3.52061e-05	-0.01173	0.00020748	-0.01173	0.000333071	-0.01117	0.000304234	-0.01124	0.000212094	-0.00962	0.000261328	-0.00828	3.50146e-05	-0.00702	0.000203142	-0.00603	0.000374031	42.9507	0.000742727	3.48225e-05	0.00073962	2.39644e-05	0.000663611	2.58856e-05	0.000649819	6.59619e-05	0.000565368	2.48797e-05	0.000382179	6.5854e-05	-4.29472e-05	0.000108987	-0.000838548	4.50764e-05	-0.00198	7.01151e-05	-0.00353	9.09569e-05	41.5176	-0.01057	0.00048431	-0.01118	8.76896e-05	-0.01148	0.000167972	-0.01222
41.3785	-0.01098	0.000571673	-0.01117	4.30829e-05	-0.01173	0.000208674	-0.01175	0.000333795	-0.0112	0.000310665	-0.0113	0.000211354	-0.00969	0.000267209	-0.00837	3.19578e-05	-0.00711	0.000199603	-0.00611	0.000376134	43.0005	0.000750031	3.62628e-05	0.000747409	2.35562e-05	0.000671683	2.72931e-05	0.000660805	6.63286e-05	0.000578836	2.76209e-05	0.000401326	6.51316e-05	-1.86318e-05	0.000108653	-0.000802731	4.69335e-05	-0.00194	6.74282e-05	-0.00348	8.80459e-05	41.5644	-0.01054	0.000477679	-0.01116	8.69149e-05	-0.01147	0.000167208	-0.01223
41.4249	-0.01094	0.000574151	-0.01116	5.06073e-05	-0.01173	0.000209892	-0.01176	0.00033429	-0.01123	0.000317164	-0.01136	0.00021084	-0.00977	0.000272862	-0.00845	2.96102e-05	-0.0072	0.000196688	-0.00619	0.000378853	43.0502	0.000757145	3.76497e-05	0.000755065	2.31549e-05	0.000679629	2.87827e-05	0.00067167	6.66107e-05	0.000592046	3.03771e-05	0.000420229	6.4281e-05	5.30538e-06	0.000108232	-0.000767095	4.86022e-05	-0.00189	6.47445e-05	-0.00343	8.51991e-05	41.6112	-0.0105	0.000470843	-0.01113	8.61715e-05	-0.01145	0.00016646	-0.01224
41.4713	-0.01091	0.000576574	-0.01115	5.77381e-05	-0.01172	0.000211123	-0.01177	0.000334562	-0.01126	0.000323686	-0.01142	0.000210576	-0.00984	0.000278305	-0.00854	2.82237e-05	-0.00728	0.000194506	-0.00627	0.000382097	43.1	0.000764077	3.8981e-05	0.000762592	2.27669e-05	0.000687449	3.03672e-05	0.000682413	6.68247e-05	0.000604996	3.31377e-05	0.000438891	6.33102e-05	2.88606e-05	0.000107727	-0.000731656	5.00705e-05	-0.00185	6.20781e-05	-0.00338	8.2423e-05	41.658	-0.01047	0.000463808	-0.01111	8.54587e-05	-0.01143	0.000165719	-0.01224
41.5176	-0.01087	0.000578905	-0.01113	6.44404e-05	-0.01171	0.000212365	-0.01178	0.000334614	-0.01129	0.000330187	-0.01147	0.000210579	-0.00992	0.000283562	-0.00863	2.79876e-05	-0.00737	0.000193139	-0.00635	0.000385774	43.1498	0.000770829	4.0254e-05	0.000769993	2.24001e-05	0.000695143	3.20573e-05	0.000693033	6.69883e-05	0.000617681	3.58928e-05	0.000457311	6.2228e-05	5.20315e-05	0.000107141	-0.000696426	5.13293e-05	-0.00181	5.94417e-05	-0.00333	7.97267e-05	41.7048	-0.01043	0.000456581	-0.01108	8.4773e-05	-0.01142	0.000164984	-0.01225
41.564	-0.01083	0.000581113	-0.01111	7.06848e-05	-0.0117	0.000213613	-0.01179	0.000334459	-0.01131	0.000336617	-0.01153	0.000210866	-0.00999	0.000288661	-0.00872	2.89472e-05	-0.00746	0.000192636	-0.00643	0.000389794	43.1996	0.000777407	4.14663e-05	0.000777273	2.20645e-05	0.000702709	3.38616e-05	0.000703529	6.71191e-05	0.000630099	3.8633e-05	0.000475491	6.10447e-05	7.48167e-05	0.000106477	-0.000661421	5.23731e-05	-0.00176	5.68476e-05	-0.00328	7.7125e-05	41.7515	-0.01038	0.000449169	-0.01104	8.41127e-05	-0.01139	0.000164248	-0.01225
41.6104	-0.01078	0.000583167	-0.01109	7.64471e-05	-0.01169	0.000214867	-0.0118	0.000334103	-0.01134	0.000342923	-0.01158	0.000211447	-0.01006	0.000293628	-0.00881	3.09757e-05	-0.00754	0.000193011	-0.00652	0.000394075	43.2494	0.000783814	4.26154e-05	0.000784436	2.17706e-05	0.000710146	3.57866e-05	0.0007139	6.72355e-05	0.000642249	4.13489e-05	0.000493432	5.97711e-05	9.7216e-05	0.000105738	-0.000626659	5.31998e-05	-0.00172	5.43074e-05	-0.00323	7.46378e-05	41.7983	-0.01034	0.00044158	-0.01101	8.34753e-05	-0.01137	0.000163507	-0.01224
41.6568	-0.01074	0.000585034	-0.01107	8.17074e-05	-0.01168	0.000216122	-0.0118	0.000333562	-0.01136	0.000349056	-0.01163	0.000212327	-0.01014	0.000298487	-0.0089	3.38404e-05	-0.00763	0.00019424	-0.0066	0.000398543	43.2992	0.000790052	4.36991e-05	0.000791487	2.15292e-05	0.000717452	3.78367e-05	0.000724147	6.73552e-05	0.000654128	4.40307e-05	0.000511136	5.84188e-05	0.000119231	0.000104925	-0.000592157	5.38105e-05	-0.00167	5.18322e-05	-0.00318	7.229e-05	41.8451	-0.0103	0.000433822	-0.01098	8.28597e-05	-0.01134	0.000162759	-0.01224
41.7032	-0.01069	0.00058668	-0.01105	8.64493e-05	-0.01166	0.000217373	-0.0118	0.000332851	-0.01138	0.000354964	-0.01169	0.000213505	-0.01021	0.000303258	-0.00898	3.72905e-05	-0.00772	0.000196265	-0.00668	0.000403131	43.349	0.000796124	4.47163e-05	0.000798431	2.13506e-05	0.000724625	4.00149e-05	0.000734267	6.74947e-05	0.000665736	4.66683e-05	0.000528601	5.70004e-05	0.000140862	0.000104039	-0.000557935	5.42102e-05	-0.00163	4.94334e-05	-0.00313	7.01103e-05	41.8919	-0.01025	0.000425904	-0.01094	8.22646e-05	-0.01132	0.000162	-0.01223
41.7495	-0.01064	0.00058808	-0.01102	9.06637e-05	-0.01164	0.000218617	-0.0118	0.000331984	-0.0114	0.000360599	-0.01173	0.000214976	-0.01028	0.000307959	-0.00907	4.11101e-05	-0.00781	0.000198995	-0.00676	0.000407782	43.3988	0.000802031	4.56664e-05	0.000805271	2.1244e-05	0.000731666	4.23226e-05	0.00074426	6.76688e-05	0.000677074	4.9251e-05	0.000545828	5.553e-05	0.000162115	0.000103081	-0.000524012	5.44058e-05	-0.00158	4.71227e-05	-0.00308	6.81269e-05	41.9387	-0.0102	0.000417835	-0.0109	8.16872e-05	-0.01129	0.000161229	-0.01223
41.7959	-0.01059	0.000589211	-0.01099	9.43456e-05	-0.01162	0.000219843	-0.0118	0.000330974	-0.01142	0.00036592	-0.01178	0.000216729	-0.01035	0.000312599	-0.00916	4.51361e-05	-0.00789	0.000202315	-0.00684	0.000412448	43.4485	0.000807778	4.65501e-05	0.000812013	2.12175e-05	0.000738573	4.47595e-05	0.000754128	6.7891e-05	0.000688142	5.1768e-05	0.000562815	5.4023e-05	0.000182992	0.000102051	-0.000490408	5.44064e-05	-0.00154	4.49128e-05	-0.00302	6.6366e-05	41.9854	-0.01015	0.000409625	-0.01086	8.11267e-05	-0.01126	0.000160445	-0.01222
41.8423	-0.01053	0.000590056	-0.01096	9.7497e-05	-0.01159	0.000221046	-0.01179	0.000329834	-0.01144	0.000370892	-0.01183	0.000218746	-0.01041	0.000317184	-0.00924	4.92535e-05	-0.00798	0.000206093	-0.00693	0.000417091	43.4983	0.000813364	4.73699e-05	0.00081866	2.12767e-05	0.000745348	4.7324e-05	0.000763868	6.81734e-05	0.000698943	5.42085e-05	0.000579558	5.24966e-05	0.0002035	0.000100949	-0.000457142	5.42229e-05	-0.00149	4.28167e-05	-0.00297	6.48504e-05	42.0322	-0.0101	0.000401286	-0.01082	8.05826e-05	-0.01122	0.000159644	-0.0122
41.8887	-0.01047	0.000590614	-0.01093	0.000100129	-0.01156	0.000222215	-0.01178	0.000328578	-0.01145	0.000375492	-0.01187	0.000221011	-0.01048	0.000321714	-0.00933	5.33822e-05	-0.00807	0.000210191	-0.00701	0.000421684	43.5481	0.000818792	4.81291e-05	0.000825217	2.14241e-05	0.000751991	5.00138e-05	0.000773484	6.85262e-05	0.00070948	5.65622e-05	0.000596056	5.09699e-05	0.000223643	9.9774e-05	-0.000424232	5.38685e-05	-0.00145	4.08491e-05	-0.00292	6.35978e-05	42.079	-0.01005	0.000392826	-0.01077	8.00511e-05	-0.01119	0.00015883	-0.01219
41.9351	-0.01042	0.000590886	-0.0109	0.000102259	-0.01153	0.000223342	-0.01177	0.00032722	-0.01147	0.000379702	-0.01191	0.000223506	-0.01055	0.000326176	-0.00941	5.74733e-05	-0.00816	0.000214471	-0.00709	0.00042621	43.5979	0.000824064	4.88319e-05	0.000831688	2.16588e-05	0.000758504	5.28259e-05	0.000782977	6.89587e-05	0.000719758	5.88196e-05	0.000612304	4.94648e-05	0.00024343	9.8526e-05	-0.000391697	5.33581e-05	-0.0014	3.90274e-05	-0.00287	6.26197e-05	42.1258	-0.00999	0.000384257	-0.01073	7.95323e-05	-0.01115	0.000157996	-0.01217
41.9814	-0.01035	0.000590882	-0.01086	0.000103913	-0.0115	0.000224409	-0.01176	0.000325781	-0.01148	0.00038351	-0.01195	0.000226207	-0.01061	0.000330552	-0.0095	6.14962e-05	-0.00825	0.000218808	-0.00717	0.000430655	43.6477	0.000829183	4.94825e-05	0.000838077	2.19753e-05	0.000764891	5.5758e-05	0.000792349	6.94787e-05	0.000729783	6.09712e-05	0.000628299	4.80058e-05	0.000262869	9.7204e-05	-0.000359552	5.27082e-05	-0.00136	3.7372e-05	-0.00282	6.19201e-05	42.1726	-0.00994	0.00037559	-0.01068	7.90243e-05	-0.01111	0.000157146	-0.01215
42.0278	-0.01029	0.000590618	-0.01082	0.000105121	-0.01147	0.000225408	-0.01174	0.00032428	-0.01149	0.000386909	-0.01199	0.000229091	-0.01067	0.000334813	-0.00958	6.54326e-05	-0.00834	0.000223084	-0.00726	0.000435007	43.6975	0.000834151	5.00847e-05	0.000844388	2.23651e-05	0.000771153	5.88083e-05	0.000801605	7.00928e-05	0.00073956	6.30086e-05	0.000644037	4.66203e-05	0.000281967	9.58078e-05	-0.000327812	5.19361e-05	-0.00131	3.59055e-05	-0.00276	6.14954e-05	42.2193	-0.00988	0.000366835	-0.01063	7.85258e-05	-0.01107	0.000156277	-0.01213
42.0742	-0.01023	0.000590107	-0.01078	0.000105923	-0.01143	0.000226323	-0.01172	0.000322747	-0.01149	0.000389897	-0.01203	0.000232135	-0.01074	0.000338924	-0.00966	6.92749e-05	-0.00842	0.0002272	-0.00734	0.000439251	43.7473	0.000838973	5.06415e-05	0.000850625	2.28177e-05	0.000777294	6.19754e-05	0.000810746	7.08062e-05	0.000749096	6.49231e-05	0.000659515	4.53381e-05	0.000300732	9.43367e-05	-0.000296492	5.10594e-05	-0.00127	3.46516e-05	-0.00271	6.13339e-05	42.2661	-0.00982	0.000358002	-0.01058	7.80343e-05	-0.01103	0.000155393	-0.01211
42.1206	-0.01016	0.000589371	-0.01073	0.000106359	-0.01139	0.000227143	-0.0117	0.00032121	-0.0115	0.000392477	-0.01206	0.000235317	-0.0108	0.000342842	-0.00975	7.30215e-05	-0.00851	0.000231068	-0.00742	0.000443369	43.7971	0.000843653	5.11549e-05	0.000856789	2.33214e-05	0.000783317	6.52584e-05	0.000819778	7.16225e-05	0.000758398	6.67071e-05	0.000674728	4.41913e-05	0.000319173	9.27896e-05	-0.000265605	5.0095e-05	-0.00122	3.36341e-05	-0.00266	6.14169e-05	42.3129	-0.00976	0.000349101	-0.01052	7.75496e-05	-0.01098	0.000154491	-0.01209
42.1669	-0.01009	0.000588432	-0.01069	0.000106477	-0.01135	0.000227861	-0.01168	0.000319698	-0.0115	0.000394656	-0.01209	0.000238613	-0.01086	0.00034652	-0.00983	7.66769e-05	-0.0086	0.000234612	-0.0075	0.00044734	43.8469	0.000848198	5.16262e-05	0.000862883	2.38645e-05	0.000789226	6.86561e-05	0.000828703	7.25429e-05	0.000767472	6.83542e-05	0.000689674	4.32126e-05	0.000337298	9.1165e-05	-0.000235162	4.9059e-05	-0.00118	3.28747e-05	-0.00261	6.17177e-05	42.3597	-0.0097	0.000340144	-0.01047	7.70688e-05	-0.01093	0.000153573	-0.01206
42.2133	-0.01002	0.000587314	-0.01064	0.000106325	-0.0113	0.000228468	-0.01165	0.000318245	-0.0115	0.000396443	-0.01212	0.000242	-0.01091	0.000349908	-0.00991	8.02464e-05	-0.00869	0.000237774	-0.00758	0.000451133	43.8966	0.000852614	5.20559e-05	0.000868908	2.44352e-05	0.000795025	7.21664e-05	0.000837526	7.3567e-05	0.000776327	6.98592e-05	0.000704346	4.24338e-05	0.000355115	8.94618e-05	-0.000205176	4.79658e-05	-0.00114	3.23917e-05	-0.00255	6.22043e-05	42.4064	-0.00964	0.000331138	-0.01041	7.65913e-05	-0.01088	0.000152643	-0.01203
42.2597	-0.00995	0.000586043	-0.01059	0.000105946	-0.01126	0.000228968	-0.01163	0.000316885	-0.0115	0.000397849	-0.01215	0.000245454	-0.01097	0.000352955	-0.00999	8.37307e-05	-0.00878	0.000240508	-0.00766	0.000454718	43.9464	0.000856909	5.24434e-05	0.000874867	2.50223e-05	0.00080072	7.57856e-05	0.000846249	7.46923e-05	0.00078497	7.12176e-05	0.000718741	4.18845e-05	0.000372629	8.76794e-05	-0.000175656	4.68286e-05	-0.00109	3.21993e-05	-0.0025	6.28392e-05	42.4532	-0.00957	0.000322095	-0.01035	7.61138e-05	-0.01083	0.000151702	-0.012
42.3061	-0.00987	0.000584638	-0.01053	0.000105388	-0.01121	0.000229358	-0.0116	0.000315651	-0.0115	0.00039889	-0.01218	0.000248947	-0.01103	0.000355613	-0.01007	8.71289e-05	-0.00886	0.000242788	-0.00774	0.000458061	43.9962	0.000861091	5.27866e-05	0.000880761	2.56158e-05	0.000806315	7.95089e-05	0.000854876	7.59147e-05	0.000793411	7.24255e-05	0.000732853	4.159e-05	0.000389849	8.58182e-05	-0.00014661	4.56602e-05	-0.00105	3.23054e-05	-0.00245	6.35834e-05	42.5	-0.00951	0.000313024	-0.01029	7.56358e-05	-0.01078	0.000150753	-0.01196
42.3525	-0.0098	0.000583117	-0.01048	0.000104693	-0.01116	0.00022965	-0.01156	0.000314572	-0.0115	0.000399584	-0.0122	0.000252452	-0.01108	0.00035784	-0.01016	9.0435e-05	-0.00895	0.000244606	-0.00782	0.000461128	44.046	0.000865172	5.30824e-05	0.000886595	2.62073e-05	0.000811816	8.333e-05	0.000863408	7.72295e-05	0.000801658	7.34796e-05	0.000746675	4.15699e-05	0.00040678	8.38797e-05	-0.000118046	4.44728e-05	-0.001	3.27103e-05	-0.00239	6.44003e-05	42.5468	-0.00944	0.000303934	-0.01023	7.51566e-05	-0.01072	0.0001498	-0.01193
42.3989	-0.00972	0.000581495	-0.01042	0.000103903	-0.01111	0.000229859	-0.01153	0.000313672	-0.01149	0.00039995	-0.01223	0.000255935	-0.01113	0.000359609	-0.01024	9.36415e-05	-0.00903	0.000245967	-0.00789	0.000463878	44.0958	0.000869164	5.33266e-05	0.000892373	2.67904e-05	0.000817229	8.72413e-05	0.000871848	7.86308e-05	0.000809719	7.43773e-05	0.000760201	4.18364e-05	0.000423428	8.1866e-05	-8.99691e-05	4.32784e-05	-0.000960513	3.34064e-05	-0.00234	6.52576e-05	42.5936	-0.00937	0.000294834	-0.01016	7.46749e-05	-0.01067	0.000148845	-0.01189
42.4452	-0.00964	0.000579779	-0.01036	0.000103059	-0.01105	0.00023001	-0.01149	0.000312967	-0.01148	0.000400003	-0.01225	0.000259367	-0.01118	0.000360903	-0.01031	9.67385e-05	-0.00912	0.000246892	-0.00797	0.000466267	44.1456	0.00087308	5.35145e-05	0.000898099	2.73609e-05	0.000822559	9.12339e-05	0.000880199	8.01113e-05	0.000817601	7.51168e-05	0.000773423	4.23931e-05	0.000439798	7.97793e-05	-6.23848e-05	4.20888e-05	-0.000917569	3.43787e-05	-0.00229	6.61284e-05	42.6403	-0.0093	0.000285732	-0.0101	7.41901e-05	-0.01061	0.000147892	-0.01185
42.4916	-0.00956	0.000577965	-0.0103	0.000102198	-0.01099	0.00023013	-0.01145	0.000312459	-0.01147	0.00039976	-0.01227	0.000262717	-0.01123	0.000361713	-0.01039	9.97145e-05	-0.00921	0.000247413	-0.00805	0.000468254	44.1954	0.000876934	5.36407e-05	0.00090378	2.79174e-05	0.000827811	9.52976e-05	0.000888461	8.16627e-05	0.00082531	7.56974e-05	0.000786334	4.3235e-05	0.000455893	7.76232e-05	-3.52966e-05	4.09149e-05	-0.000874956	3.56069e-05	-0.00223	6.69914e-05	42.6871	-0.00923	0.000276637	-0.01003	7.37035e-05	-0.01055	0.000146944	-0.01181
42.538	-0.00948	0.00057605	-0.01024	0.000101353	-0.01093	0.000230258	-0.01141	0.000312138	-0.01146	0.000399231	-0.01228	0.000265955	-0.01128	0.000362043	-0.01047	0.000102556	-0.00929	0.00024757	-0.00812	0.000469797	44.2452	0.00088074	5.37e-05	0.000909422	2.84603e-05	0.000832993	9.94213e-05	0.000896636	8.32753e-05	0.000832852	7.61188e-05	0.000798927	4.43495e-05	0.000471718	7.54008e-05	-8.70674e-06	3.97662e-05	-0.000832698	3.70676e-05	-0.00218	6.78305e-05	42.7339	-0.00916	0.000267558	-0.00996	7.32147e-05	-0.01049	0.000146004	-0.01176
42.5844	-0.0094	0.000574022	-0.01017	0.000100548	-0.01087	0.00023043	-0.01136	0.000311989	-0.01144	0.000398429	-0.0123	0.00026905	-0.01133	0.000361899	-0.01055	0.000105254	-0.00937	0.000247417	-0.0082	0.000470861	44.295	0.000884512	5.36867e-05	0.000915028	2.89927e-05	0.000838109	0.000103593	0.000904727	8.4938e-05	0.000840233	7.63813e-05	0.000811197	4.57183e-05	0.000487275	7.3116e-05	1.73833e-05	3.86506e-05	-0.000790819	3.87357e-05	-0.00213	6.86322e-05	42.7807	-0.00908	0.000258505	-0.00989	7.27239e-05	-0.01042	0.000145076	-0.01171
42.6307	-0.00932	0.000571865	-0.0101	9.9806e-05	-0.01081	0.000230682	-0.01131	0.000311981	-0.01142	0.000397367	-0.01231	0.000271977	-0.01137	0.000361295	-0.01062	0.000107802	-0.00946	0.000247013	-0.00827	0.000471418	44.3447	0.000888263	5.3596e-05	0.000920603	2.95196e-05	0.000843164	0.000107802	0.000912735	8.66382e-05	0.000847457	7.6486e-05	0.000823139	4.73191e-05	0.000502567	7.07733e-05	4.29742e-05	3.75758e-05	-0.000749341	4.05843e-05	-0.00208	6.93843e-05	42.8275	-0.00901	0.000249485	-0.00982	7.22338e-05	-0.01036	0.000144164	-0.01166
42.6771	-0.00923	0.00056956	-0.01004	9.91447e-05	-0.01074	0.000231053	-0.01126	0.00031208	-0.0114	0.000396054	-0.01232	0.000274705	-0.01141	0.000360258	-0.0107	0.000110196	-0.00954	0.000246425	-0.00834	0.000471447	44.3945	0.000892008	5.34243e-05	0.000926153	3.00469e-05	0.000848165	0.000112035	0.000920661	8.83622e-05	0.000854528	7.64344e-05	0.000834749	4.91266e-05	0.000517599	6.83775e-05	6.80675e-05	3.65476e-05	-0.000708285	4.2588e-05	-0.00202	7.00742e-05	42.8742	-0.00893	0.000240507	-0.00974	7.17455e-05	-0.01029	0.000143272	-0.01161
42.7235	-0.00915	0.00056709	-0.00997	9.85792e-05	-0.01068	0.000231573	-0.01121	0.000312238	-0.01138	0.0003945	-0.01232	0.000277213	-0.01146	0.000358815	-0.01078	0.000112438	-0.00962	0.000245722	-0.00841	0.000470938	44.4443	0.000895759	5.3169e-05	0.000931683	3.05802e-05	0.000853114	0.000116281	0.000928505	9.00959e-05	0.00086145	7.62292e-05	0.000846024	5.11137e-05	0.000532372	6.59343e-05	9.26654e-05	3.55711e-05	-0.000667669	4.47215e-05	-0.00197	7.06895e-05	42.921	-0.00885	0.000231582	-0.00967	7.12612e-05	-0.01022	0.000142401	-0.01156
42.7699	-0.00906	0.00056444	-0.00989	9.81201e-05	-0.01061	0.000232278	-0.01116	0.000312405	-0.01136	0.000392717	-0.01233	0.000279481	-0.0115	0.000357001	-0.01085	0.000114535	-0.0097	0.000244976	-0.00848	0.000469888	44.4941	0.000899529	5.28291e-05	0.000937197	3.11242e-05	0.000858017	0.000120529	0.000936267	9.18249e-05	0.000868226	7.58736e-05	0.000856963	5.32533e-05	0.000546892	6.34503e-05	0.000116771	3.46503e-05	-0.000627506	4.69597e-05	-0.00192	7.12201e-05	42.9678	-0.00877	0.00022272	-0.00959	7.07833e-05	-0.01015	0.000141556	-0.0115
42.8163	-0.00897	0.000561597	-0.00982	9.77735e-05	-0.01054	0.00023319	-0.0111	0.000312526	-0.01133	0.000390711	-0.01233	0.00028149	-0.01153	0.000354853	-0.01092	0.000116499	-0.00978	0.000244259	-0.00855	0.000468293	44.5439	0.00090333	5.24048e-05	0.000942701	3.16824e-05	0.000862876	0.000124769	0.000943948	9.35346e-05	0.000874857	7.53718e-05	0.000867565	5.5519e-05	0.000561162	6.09329e-05	0.000140389	3.37886e-05	-0.000587807	4.92776e-05	-0.00187	7.1659e-05	43.0146	-0.00869	0.00021393	-0.00952	7.03148e-05	-0.01008	0.000140742	-0.01145
42.8627	-0.00888	0.000558547	-0.00974	9.7539e-05	-0.01046	0.000234337	-0.01104	0.000312544	-0.0113	0.000388487	-0.01233	0.000283229	-0.01157	0.000352404	-0.01099	0.000118344	-0.00986	0.000243644	-0.00862	0.00046615	44.5937	0.000907172	5.18981e-05	0.000948198	3.2257e-05	0.000867696	0.000128992	0.000951546	9.52111e-05	0.000881346	7.47282e-05	0.000877832	5.78861e-05	0.000575184	5.83896e-05	0.000163525	3.29893e-05	-0.000548578	5.16508e-05	-0.00181	7.2003e-05	43.0614	-0.00861	0.000205223	-0.00944	6.98578e-05	-0.01	0.00013996	-0.01139
42.909	-0.00879	0.000555283	-0.00967	9.74176e-05	-0.01039	0.000235726	-0.01098	0.000312397	-0.01127	0.000386043	-0.01233	0.000284692	-0.01161	0.000349685	-0.01107	0.000120088	-0.00994	0.000243207	-0.00869	0.000463456	44.6435	0.000911065	5.13127e-05	0.000953691	3.28489e-05	0.00087248	0.000133187	0.000959058	9.68408e-05	0.000887694	7.39469e-05	0.000887766	6.03321e-05	0.000588964	5.58277e-05	0.000186186	3.22549e-05	-0.000509825	5.40548e-05	-0.00176	7.22524e-05	43.1081	-0.00853	0.000196611	-0.00936	6.9415e-05	-0.00993	0.000139217	-0.01133
42.9554	-0.0087	0.000551801	-0.00959	9.74069e-05	-0.01031	0.000237362	-0.01091	0.000312028	-0.01124	0.000383378	-0.01232	0.000285879	-0.01164	0.000346728	-0.01114	0.00012175	-0.01002	0.000243028	-0.00876	0.000460207	44.6933	0.000915018	5.06541e-05	0.000959182	3.34576e-05	0.00087723	0.000137345	0.000966482	9.84113e-05	0.0008939	7.3032e-05	0.00089737	6.28368e-05	0.000602504	5.32546e-05	0.000208379	3.1587e-05	-0.000471553	5.64671e-05	-0.00171	7.24114e-05	43.1549	-0.00845	0.000188107	-0.00927	6.89915e-05	-0.00985	0.000138513	-0.01126
43.0018	-0.00861	0.000548097	-0.00951	9.75076e-05	-0.01023	0.000239233	-0.01085	0.000311378	-0.01121	0.000380486	-0.01231	0.000286793	-0.01167	0.00034356	-0.01121	0.00012335	-0.0101	0.00024318	-0.00883	0.000456401	44.743	0.000919038	4.99291e-05	0.000964672	3.40813e-05	0.000881951	0.000141456	0.000973812	9.99108e-05	0.000899965	7.19872e-05	0.000906649	6.53824e-05	0.000615807	5.06772e-05	0.000230111	3.09861e-05	-0.000433766	5.88643e-05	-0.00166	7.24883e-05	43.2017	-0.00836	0.000179725	-0.00919	6.85895e-05	-0.00977	0.000137854	-0.0112
43.0482	-0.00851	0.00054417	-0.00943	9.77217e-05	-0.01015	0.00024132	-0.01078	0.000310387	-0.01117	0.000377363	-0.0123	0.000287441	-0.0117	0.000340206	-0.01127	0.000124914	-0.01018	0.000243737	-0.0089	0.000452034	44.7928	0.000923131	4.91462e-05	0.000970161	3.47174e-05	0.000886644	0.000145513	0.000981044	0.000101329	0.00090589	7.08158e-05	0.000915609	6.79528e-05	0.000628879	4.8103e-05	0.00025139	3.04504e-05	-0.000396471	6.12246e-05	-0.00161	7.24955e-05	43.2485	-0.00828	0.000171478	-0.00911	6.82124e-05	-0.00969	0.000137242	-0.01113
43.0945	-0.00842	0.000540022	-0.00934	9.80569e-05	-0.01007	0.000243596	-0.0107	0.000308999	-0.01113	0.000374004	-0.01229	0.000287832	-0.01173	0.000336683	-0.01134	0.000126467	-0.01025	0.000244763	-0.00896	0.000447104	44.8426	0.0009273	4.83148e-05	0.000975646	3.53618e-05	0.000891314	0.000149506	0.000988171	0.000102656	0.000911674	6.95207e-05	0.000924255	7.05334e-05	0.000641723	4.55391e-05	0.000272222	2.99786e-05	-0.000359677	6.35271e-05	-0.00156	7.24477e-05	43.2953	-0.00819	0.000163386	-0.00902	6.78634e-05	-0.00961	0.000136678	-0.01106
43.1409	-0.00833	0.000535655	-0.00926	9.85257e-05	-0.00998	0.000246015	-0.01063	0.000307157	-0.01109	0.000370398	-0.01228	0.00028798	-0.01176	0.000333007	-0.01141	0.000128038	-0.01033	0.000246315	-0.00903	0.000441612	44.8924	0.00093155	4.74454e-05	0.000981124	3.60098e-05	0.000895964	0.000153428	0.000995189	0.000103884	0.000917316	6.81049e-05	0.000932596	7.31115e-05	0.000654346	4.29929e-05	0.000292614	2.95676e-05	-0.000323389	6.57528e-05	-0.00152	7.23624e-05	43.342	-0.00811	0.000155465	-0.00894	6.75446e-05	-0.00953	0.000136163	-0.01099
43.1873	-0.00823	0.000531073	-0.00917	9.91448e-05	-0.0099	0.000248533	-0.01055	0.000304811	-0.01105	0.000366535	-0.01226	0.000287902	-0.01178	0.000329193	-0.01147	0.00012965	-0.0104	0.000248439	-0.00909	0.000435563	44.9422	0.000935882	4.65483e-05	0.000986592	3.66564e-05	0.000900598	0.000157272	0.001	0.000105005	0.000922817	6.65718e-05	0.000940637	7.56758e-05	0.000666755	4.04715e-05	0.000312572	2.92142e-05	-0.000287617	6.78842e-05	-0.00147	7.22563e-05	43.3888	-0.00802	0.000147737	-0.00885	6.72578e-05	-0.00944	0.000135697	-0.01091
43.2337	-0.00813	0.000526281	-0.00908	9.99319e-05	-0.00981	0.000251087	-0.01048	0.000301919	-0.01101	0.0003624	-0.01224	0.000287612	-0.01181	0.000325255	-0.01153	0.000131326	-0.01047	0.000251157	-0.00916	0.000428967	44.992	0.000940296	4.56336e-05	0.000992044	3.72963e-05	0.00090522	0.00016103	0.00101	0.000106014	0.000928176	6.49247e-05	0.000948388	7.82169e-05	0.000678955	3.79822e-05	0.000332103	2.89154e-05	-0.000252368	6.99041e-05	-0.00142	7.21479e-05	43.4356	-0.00793	0.000140227	-0.00876	6.7005e-05	-0.00936	0.00013528	-0.01084
43.2801	-0.00804	0.000521281	-0.009	0.000100903	-0.00972	0.00025362	-0.0104	0.000298445	-0.01096	0.000357979	-0.01221	0.000287131	-0.01183	0.000321209	-0.0116	0.000133085	-0.01055	0.000254479	-0.00922	0.000421839	45.0418	0.000944791	4.47103e-05	0.000997477	3.79242e-05	0.000909831	0.000164697	0.00102	0.000106906	0.000933394	6.3168e-05	0.000955858	8.07267e-05	0.000690953	3.55321e-05	0.000351213	2.86699e-05	-0.000217649	7.17976e-05	-0.00137	7.20556e-05	43.4824	-0.00784	0.00013296	-0.00867	6.67867e-05	-0.00927	0.000134911	-0.01076
43.3264	-0.00794	0.000516074	-0.00891	0.000102076	-0.00963	0.000256063	-0.01031	0.000294365	-0.01091	0.000353255	-0.01219	0.000286477	-0.01185	0.000317078	-0.01166	0.000134939	-0.01062	0.000258389	-0.00929	0.0004142	45.0916	0.000949365	4.37867e-05	0.001	3.85354e-05	0.000914436	0.000168266	0.00102	0.000107679	0.000938472	6.13066e-05	0.000963055	8.31979e-05	0.000702758	3.31288e-05	0.000369906	2.84774e-05	-0.00018347	7.35499e-05	-0.00132	7.19965e-05	43.5292	-0.00775	0.000125968	-0.00858	6.6602e-05	-0.00918	0.000134589	-0.01068
43.3728	-0.00784	0.000510655	-0.00881	0.000103469	-0.00954	0.000258357	-0.01023	0.000289662	-0.01086	0.000348214	-0.01216	0.000285663	-0.01187	0.000312883	-0.01172	0.000136902	-0.01069	0.000262859	-0.00935	0.000406079	45.1414	0.000954014	4.28698e-05	0.00101	3.91257e-05	0.000919037	0.000171733	0.00103	0.000108331	0.000943409	5.93458e-05	0.000969988	8.56233e-05	0.000714374	3.07792e-05	0.000388185	2.83394e-05	-0.00014984	7.51483e-05	-0.00128	7.19843e-05	43.5759	-0.00766	0.000119284	-0.00849	6.64511e-05	-0.00909	0.00013431	-0.0106
43.4192	-0.00774	0.000505021	-0.00872	0.000105101	-0.00944	0.000260442	-0.01014	0.00028433	-0.01081	0.00034284	-0.01213	0.000284703	-0.01188	0.000308651	-0.01178	0.000138983	-0.01076	0.000267842	-0.00941	0.000397511	45.1912	0.000958732	4.19647e-05	0.00101	3.96924e-05	0.000923637	0.000175092	0.00103	0.000108861	0.000948208	5.72918e-05	0.000976668	8.79953e-05	0.000725811	2.84908e-05	0.000406056	2.8258e-05	-0.000116767	7.65829e-05	-0.00123	7.20269e-05	43.6227	-0.00757	0.000112947	-0.0084	6.63318e-05	-0.009	0.000134072	-0.01052
43.4656	-0.00764	0.000499168	-0.00863	0.000106988	-0.00934	0.000262271	-0.01005	0.000278372	-0.01076	0.000337121	-0.01209	0.000283604	-0.0119	0.000304417	-0.01183	0.000141189	-0.01082	0.000273284	-0.00948	0.000388539	45.2409	0.000963513	4.10755e-05	0.00102	4.02347e-05	0.000928237	0.000178337	0.00104	0.000109267	0.000952868	5.51512e-05	0.000983102	9.03062e-05	0.000737073	2.62711e-05	0.000423522	2.82366e-05	-8.42603e-05	7.78484e-05	-0.00119	7.21271e-05	43.6695	-0.00748	0.000107003	-0.0083	6.62434e-05	-0.00891	0.000133872	-0.01044
43.512	-0.00753	0.000493092	-0.00853	0.000109142	-0.00925	0.000263799	-0.00996	0.000271805	-0.0107	0.000331044	-0.01205	0.000282376	-0.01191	0.000300211	-0.01189	0.000143518	-0.01089	0.000279118	-0.00954	0.000379205	45.2907	0.000968348	4.02046e-05	0.00102	4.07539e-05	0.000932839	0.000181463	0.00105	0.000109549	0.000957393	5.29316e-05	0.000989302	9.25481e-05	0.00074817	2.41281e-05	0.000440588	2.82791e-05	-5.233e-05	7.89428e-05	-0.00114	7.2282e-05	43.7163	-0.00738	0.000101499	-0.00821	6.61816e-05	-0.00882	0.000133705	-0.01035
43.5583	-0.00743	0.000486792	-0.00844	0.000111569	-0.00915	0.00026499	-0.00987	0.000264651	-0.01065	0.000324597	-0.01201	0.00028103	-0.01192	0.000296068	-0.01194	0.000145968	-0.01095	0.00028527	-0.0096	0.000369557	45.3405	0.000973228	3.93535e-05	0.00103	4.12539e-05	0.000937442	0.000184464	0.00105	0.000109705	0.000961782	5.06415e-05	0.000995275	9.47125e-05	0.000759106	2.20708e-05	0.000457257	2.83893e-05	-2.09853e-05	7.98694e-05	-0.0011	7.24839e-05	43.7631	-0.00729	9.64897e-05	-0.00811	6.61442e-05	-0.00873	0.000133567	-0.01026
43.6047	-0.00733	0.000480261	-0.00834	0.000114274	-0.00905	0.000265814	-0.00978	0.000256937	-0.01059	0.000317769	-0.01197	0.000279577	-0.01192	0.000292026	-0.01199	0.000148534	-0.01102	0.000291663	-0.00966	0.000359646	45.3903	0.000978142	3.85229e-05	0.00103	4.17404e-05	0.000942047	0.000187332	0.00106	0.000109734	0.000966039	4.8291e-05	0.001	9.6791e-05	0.00076989	2.01095e-05	0.000473531	2.85713e-05	9.7653e-06	8.06326e-05	-0.00105	7.27235e-05	43.8098	-0.0072	9.20301e-05	-0.00802	6.61281e-05	-0.00863	0.000133456	-0.01018
43.6511	-0.00723	0.000473492	-0.00824	0.000117254	-0.00894	0.00026624	-0.00968	0.000248695	-0.01053	0.000310552	-0.01192	0.00027802	-0.01193	0.000288117	-0.01204	0.000151206	-0.01108	0.000298213	-0.00973	0.000349523	45.4401	0.000983079	3.77136e-05	0.00104	4.22211e-05	0.000946654	0.000190059	0.00106	0.000109638	0.000970166	4.58916e-05	0.00101	9.87753e-05	0.000780528	1.82569e-05	0.000489412	2.88286e-05	3.9914e-05	8.1238e-05	-0.00101	7.29904e-05	43.8566	-0.0071	8.81773e-05	-0.00792	6.61294e-05	-0.00854	0.000133365	-0.01009
43.6975	-0.00712	0.000466478	-0.00814	0.000120501	-0.00884	0.000266241	-0.00958	0.000239965	-0.01046	0.00030294	-0.01188	0.000276369	-0.01193	0.000284382	-0.01209	0.000153972	-0.01114	0.000304835	-0.00979	0.000339246	45.4899	0.000988029	3.69256e-05	0.00104	4.27055e-05	0.00095126	0.000192637	0.00107	0.000109417	0.000974168	4.34565e-05	0.00101	0.000100658	0.000791024	1.65281e-05	0.000504899	2.91642e-05	6.94549e-05	8.1691e-05	-0.000963742	7.32724e-05	43.9034	-0.00701	8.4984e-05	-0.00782	6.61459e-05	-0.00844	0.00013329	-0.00999
43.7439	-0.00702	0.000459217	-0.00804	0.000124004	-0.00874	0.000265792	-0.00948	0.00023079	-0.0104	0.000294931	-0.01182	0.000274629	-0.01193	0.000280856	-0.01214	0.000156818	-0.0112	0.000311436	-0.00985	0.000328879	45.5397	0.00099298	3.61601e-05	0.00105	4.32046e-05	0.000955865	0.000195058	0.00107	0.000109074	0.000978048	4.10005e-05	0.00102	0.000102432	0.000801385	1.4941e-05	0.000519995	2.95787e-05	9.83835e-05	8.19974e-05	-0.000920645	7.35587e-05	43.9502	-0.00691	8.24947e-05	-0.00773	6.6173e-05	-0.00835	0.000133226	-0.0099
43.7902	-0.00691	0.000451714	-0.00793	0.000127742	-0.00863	0.00026487	-0.00938	0.000221222	-0.01033	0.00028653	-0.01177	0.000272806	-0.01193	0.000277572	-0.01218	0.000159732	-0.01126	0.000317929	-0.00991	0.000318492	45.5895	0.000997923	3.54184e-05	0.00106	4.37313e-05	0.000960467	0.000197312	0.00108	0.000108611	0.000981812	3.85412e-05	0.00102	0.000104092	0.000811613	1.3517e-05	0.0005347	3.007e-05	0.000126697	8.21633e-05	-0.000878009	7.38378e-05	43.997	-0.00682	8.07405e-05	-0.00763	6.62074e-05	-0.00825	0.000133168	-0.00981
43.8366	-0.0068	0.000443983	-0.00783	0.000131682	-0.00852	0.000263456	-0.00928	0.000211313	-0.01026	0.000277754	-0.01171	0.000270907	-0.01192	0.000274563	-0.01223	0.000162701	-0.01131	0.000324222	-0.00997	0.000308162	45.6392	0.001	3.47029e-05	0.00106	4.42988e-05	0.000965063	0.000199392	0.00108	0.000108034	0.000985464	3.60995e-05	0.00103	0.000105635	0.000821712	1.22809e-05	0.000549015	3.06324e-05	0.000154394	8.21959e-05	-0.000835844	7.40996e-05	44.0437	-0.00672	7.97342e-05	-0.00753	6.62458e-05	-0.00815	0.00013311	-0.00971
43.883	-0.0067	0.000436042	-0.00772	0.000135781	-0.00841	0.000261534	-0.00918	0.000201125	-0.01019	0.000268625	-0.01165	0.000268942	-0.01191	0.000271854	-0.01227	0.000165708	-0.01137	0.00033023	-0.01003	0.000297974	45.689	0.00101	3.40164e-05	0.00106	4.49209e-05	0.000969648	0.000201289	0.00109	0.000107347	0.000989011	3.3701e-05	0.00103	0.000107058	0.000831683	1.12597e-05	0.000562946	3.12575e-05	0.000181475	8.21046e-05	-0.000794163	7.43357e-05	44.0905	-0.00662	7.94684e-05	-0.00743	6.62846e-05	-0.00805	0.000133045	-0.00961
43.9294	-0.00659	0.000427919	-0.00762	0.000139987	-0.00831	0.000259092	-0.00907	0.000190726	-0.01012	0.000259173	-0.01159	0.000266917	-0.0119	0.000269464	-0.01231	0.000168743	-0.01142	0.000335868	-0.01009	0.000288015	45.7388	0.00101	3.33623e-05	0.00107	4.56105e-05	0.000974217	0.000202996	0.00109	0.000106556	0.00099246	3.13777e-05	0.00104	0.00010836	0.000841529	1.0479e-05	0.000576497	3.19348e-05	0.000207946	8.19e-05	-0.000752979	7.45402e-05	44.1373	-0.00653	7.99132e-05	-0.00733	6.63189e-05	-0.00795	0.000132968	-0.00952
43.9758	-0.00648	0.000419643	-0.00751	0.000144237	-0.0082	0.000256117	-0.00897	0.000180193	-0.01005	0.000249441	-0.01152	0.000264839	-0.01189	0.000267409	-0.01235	0.000171788	-0.01147	0.000341061	-0.01015	0.000278372	45.7886	0.00102	3.2745e-05	0.00107	4.63793e-05	0.000978764	0.000204504	0.0011	0.000105666	0.000995818	2.91702e-05	0.00104	0.000109541	0.000851248	9.95745e-06	0.000589676	3.26525e-05	0.00023381	8.15946e-05	-0.000712306	7.47065e-05	44.1841	-0.00643	8.10195e-05	-0.00723	6.63448e-05	-0.00785	0.000132871	-0.00942
44.0221	-0.00638	0.000411244	-0.0074	0.000148462	-0.00808	0.000252599	-0.00886	0.000169606	-0.00997	0.000239475	-0.01146	0.000262708	-0.01187	0.000265694	-0.01238	0.000174829	-0.01152	0.000345737	-0.01021	0.000269124	45.8384	0.00102	3.21695e-05	0.00108	4.72366e-05	0.00098328	0.000205809	0.0011	0.000104683	0.000999093	2.713e-05	0.00104	0.0001106	0.000860842	9.6992e-06	0.000602493	3.33972e-05	0.000259078	8.12013e-05	-0.000672156	7.483e-05	44.2308	-0.00633	8.27238e-05	-0.00713	6.63572e-05	-0.00775	0.000132749	-0.00932
44.0685	-0.00627	0.000402752	-0.00729	0.000152588	-0.00797	0.000248532	-0.00875	0.000159055	-0.00989	0.000229336	-0.01138	0.000260518	-0.01186	0.000264321	-0.01242	0.000177848	-0.01157	0.000349831	-0.01027	0.000260342	45.8882	0.00103	3.16416e-05	0.00108	4.81886e-05	0.000987758	0.000206903	0.00111	0.00010361	0.001	2.53208e-05	0.00105	0.000111538	0.00087031	9.68895e-06	0.000614958	3.4156e-05	0.000283759	8.07345e-05	-0.000632539	7.49069e-05	44.2776	-0.00624	8.49538e-05	-0.00703	6.63511e-05	-0.00765	0.000132597	-0.00922
44.1149	-0.00616	0.000394197	-0.00718	0.000156548	-0.00786	0.000243916	-0.00864	0.000148633	-0.00981	0.000219086	-0.01131	0.000258266	-0.01184	0.000263288	-0.01245	0.000180836	-0.01162	0.000353289	-0.01033	0.000252084	45.938	0.00103	3.1167e-05	0.00109	4.92383e-05	0.000992189	0.000207781	0.00111	0.00010245	0.00101	2.38179e-05	0.00105	0.000112356	0.00087965	9.89306e-06	0.000627084	3.49169e-05	0.000307864	8.0207e-05	-0.000593464	7.49355e-05	44.3244	-0.00614	8.76341e-05	-0.00693	6.63211e-05	-0.00755	0.000132407	-0.00911
44.1613	-0.00606	0.000385608	-0.00707	0.000160275	-0.00775	0.000238754	-0.00853	0.000138431	-0.00973	0.0002088	-0.01123	0.000255944	-0.01181	0.000262578	-0.01248	0.000183776	-0.01166	0.000356068	-0.01038	0.000244391	45.9878	0.00104	3.07511e-05	0.00109	5.03862e-05	0.000996563	0.000208439	0.00111	0.000101204	0.00101	2.27038e-05	0.00106	0.000113055	0.000888862	1.02669e-05	0.000638883	3.56696e-05	0.000331406	7.96326e-05	-0.000554936	7.49168e-05	44.3712	-0.00604	9.06906e-05	-0.00682	6.62618e-05	-0.00745	0.000132177	-0.00901
44.2077	-0.00595	0.000377017	-0.00696	0.000163712	-0.00764	0.000233059	-0.00842	0.000128543	-0.00965	0.000198558	-0.01116	0.000253545	-0.01179	0.00026217	-0.01251	0.000186654	-0.01171	0.000358138	-0.01044	0.000237286	46.0376	0.00104	3.03994e-05	0.0011	5.16305e-05	0.001	0.000208874	0.00112	9.98738e-05	0.00101	2.2056e-05	0.00106	0.000113636	0.000897945	1.07638e-05	0.000650369	3.64069e-05	0.000354397	7.90239e-05	-0.00051696	7.48522e-05	44.418	-0.00594	9.40536e-05	-0.00672	6.61679e-05	-0.00735	0.000131899	-0.00891
44.254	-0.00584	0.00036845	-0.00685	0.000166799	-0.00752	0.000226848	-0.00831	0.000119058	-0.00956	0.000188447	-0.01107	0.000251054	-0.01176	0.000262034	-0.01254	0.000189458	-0.01175	0.000359486	-0.01049	0.000230775	46.0874	0.00104	3.01163e-05	0.0011	5.29674e-05	0.00101	0.000209082	0.00112	9.84607e-05	0.00101	2.193e-05	0.00106	0.000114101	0.000906897	1.13419e-05	0.000661553	3.71249e-05	0.000376851	7.83936e-05	-0.000479536	7.47456e-05	44.4648	-0.00585	9.76601e-05	-0.00662	6.60357e-05	-0.00724	0.000131571	-0.0088
44.3004	-0.00573	0.000359933	-0.00674	0.000169485	-0.00741	0.000220154	-0.0082	0.00011006	-0.00947	0.000178561	-0.01099	0.000248458	-0.01173	0.000262131	-0.01257	0.000192165	-0.01179	0.000360113	-0.01055	0.000224844	46.1371	0.00105	2.9906e-05	0.00111	5.43916e-05	0.00101	0.000209064	0.00113	9.69651e-05	0.00102	2.23433e-05	0.00107	0.00011445	0.000915718	1.19661e-05	0.000672448	3.78237e-05	0.000398779	7.77538e-05	-0.000442668	7.46002e-05	44.5115	-0.00575	0.000101453	-0.00652	6.58612e-05	-0.00714	0.000131189	-0.00869
44.3468	-0.00563	0.000351488	-0.00662	0.000171721	-0.00729	0.000213018	-0.00809	0.000101631	-0.00938	0.000168994	-0.0109	0.000245738	-0.01169	0.000262419	-0.01259	0.000194754	-0.01182	0.000360039	-0.0106	0.000219466	46.1869	0.00105	2.97713e-05	0.00111	5.58958e-05	0.00101	0.000208817	0.00113	9.53867e-05	0.00102	2.32703e-05	0.00107	0.000114685	0.000924408	1.26082e-05	0.000683065	3.85078e-05	0.000420193	7.71135e-05	-0.000406358	7.44175e-05	44.5583	-0.00565	0.000105383	-0.00641	6.5641e-05	-0.00704	0.000130748	-0.00859
44.3932	-0.00552	0.000343135	-0.00651	0.000173467	-0.00718	0.000205494	-0.00797	9.385e-05	-0.00929	0.000159841	-0.01081	0.000242876	-0.01166	0.000262867	-0.01261	0.000197197	-0.01186	0.000359302	-0.01065	0.000214593	46.2367	0.00106	2.97135e-05	0.00111	5.74708e-05	0.00102	0.000208343	0.00113	9.37246e-05	0.00102	2.46511e-05	0.00107	0.000114809	0.000932964	1.32467e-05	0.000693416	3.91869e-05	0.000441104	7.64776e-05	-0.000370611	7.41969e-05	44.6051	-0.00555	0.000109407	-0.00631	6.53732e-05	-0.00693	0.000130247	-0.00848
44.4395	-0.00541	0.000334886	-0.00639	0.000174691	-0.00706	0.000197646	-0.00786	8.67878e-05	-0.0092	0.000151193	-0.01072	0.000239855	-0.01162	0.000263441	-0.01263	0.000199469	-0.01189	0.000357948	-0.0107	0.000210169	46.2865	0.00106	2.97323e-05	0.00112	5.91059e-05	0.00102	0.000207642	0.00114	9.19772e-05	0.00103	2.6408e-05	0.00107	0.000114823	0.000941386	1.38652e-05	0.000703514	3.98754e-05	0.000461521	7.58473e-05	-0.000335433	7.39371e-05	44.6519	-0.00546	0.000113488	-0.00621	6.50558e-05	-0.00683	0.000129683	-0.00837
44.4859	-0.00531	0.000326746	-0.00628	0.000175371	-0.00695	0.000189546	-0.00774	8.05102e-05	-0.00911	0.000143133	-0.01063	0.000236656	-0.01158	0.000264115	-0.01265	0.000201539	-0.01192	0.00035604	-0.01075	0.000206128	46.3363	0.00106	2.98255e-05	0.00112	6.07888e-05	0.00102	0.000206717	0.00114	9.01422e-05	0.00103	2.8461e-05	0.00108	0.000114731	0.000949675	1.44511e-05	0.00071337	4.05926e-05	0.000481452	7.52206e-05	-0.000300826	7.36347e-05	44.6987	-0.00536	0.000117593	-0.00611	6.46885e-05	-0.00673	0.000129054	-0.00826
44.5323	-0.0052	0.000318716	-0.00616	0.000175494	-0.00683	0.000181271	-0.00763	7.50712e-05	-0.00901	0.000135741	-0.01054	0.000233267	-0.01154	0.000264876	-0.01266	0.000203381	-0.01195	0.000353647	-0.0108	0.000202397	46.3861	0.00107	2.99894e-05	0.00113	6.25064e-05	0.00103	0.00020557	0.00114	8.82163e-05	0.00103	3.07374e-05	0.00108	0.000114535	0.00095783	1.4996e-05	0.000722995	4.13629e-05	0.000500904	7.45919e-05	-0.000266795	7.32858e-05	44.7454	-0.00526	0.000121692	-0.006	6.42713e-05	-0.00662	0.000128358	-0.00815
44.5787	-0.0051	0.000310788	-0.00605	0.000175059	-0.00672	0.000172902	-0.00751	7.05123e-05	-0.00891	0.000129093	-0.01044	0.000229676	-0.01149	0.000265705	-0.01267	0.000204973	-0.01198	0.000350846	-0.01085	0.000198909	46.4359	0.00107	3.02187e-05	0.00113	6.42453e-05	0.00103	0.000204203	0.00114	8.61955e-05	0.00104	3.31749e-05	0.00108	0.000114239	0.000965853	1.54938e-05	0.000732399	4.22143e-05	0.000519885	7.39536e-05	-0.000233344	7.28846e-05	44.7922	-0.00517	0.000125762	-0.0059	6.38049e-05	-0.00652	0.000127597	-0.00804
44.6251	-0.00499	0.000302952	-0.00593	0.000174073	-0.0066	0.000164523	-0.0074	6.68573e-05	-0.00882	0.00012325	-0.01034	0.00022588	-0.01145	0.000266595	-0.01268	0.000206296	-0.01201	0.000347725	-0.01089	0.000195596	46.4857	0.00107	3.05075e-05	0.00113	6.59928e-05	0.00104	0.000202621	0.00115	8.40756e-05	0.00104	3.57226e-05	0.00108	0.000113844	0.000973743	1.59414e-05	0.000741592	4.31778e-05	0.000538402	7.32962e-05	-0.000200474	7.24255e-05	44.839	-0.00507	0.000129779	-0.0058	6.32907e-05	-0.00642	0.000126768	-0.00793
44.6715	-0.00489	0.000295191	-0.00582	0.000172556	-0.00649	0.000156219	-0.00728	6.41062e-05	-0.00872	0.000118261	-0.01024	0.000221871	-0.0114	0.000267543	-0.01269	0.000207333	-0.01203	0.000344378	-0.01094	0.000192401	46.5354	0.00108	3.08494e-05	0.00114	6.77369e-05	0.00104	0.00020083	0.00115	8.18516e-05	0.00104	3.83389e-05	0.00109	0.000113354	0.000981502	1.63379e-05	0.000750581	4.42848e-05	0.000556462	7.26084e-05	-0.000168187	7.19035e-05	44.8858	-0.00497	0.000133723	-0.00569	6.27312e-05	-0.00631	0.000125873	-0.00782
44.7178	-0.00479	0.000287487	-0.0057	0.00017054	-0.00637	0.000148078	-0.00716	6.22362e-05	-0.00861	0.000114161	-0.01013	0.000217645	-0.01135	0.000268547	-0.0127	0.000208075	-0.01205	0.0003409	-0.01098	0.000189276	46.5852	0.00108	3.12377e-05	0.00114	6.94664e-05	0.00104	0.000198835	0.00115	7.95187e-05	0.00104	4.09899e-05	0.00109	0.000112769	0.00098913	1.66837e-05	0.000759376	4.55657e-05	0.000574074	7.18767e-05	-0.000136486	7.13135e-05	44.9325	-0.00488	0.000137575	-0.00559	6.21289e-05	-0.00621	0.000124913	-0.00771
44.7642	-0.00469	0.000279822	-0.00559	0.000168069	-0.00625	0.000140184	-0.00705	6.12012e-05	-0.00851	0.000110967	-0.01003	0.000213193	-0.01129	0.000269617	-0.0127	0.000208521	-0.01207	0.000337385	-0.01102	0.000186177	46.635	0.00108	3.16655e-05	0.00114	7.11706e-05	0.00104	0.000196646	0.00116	7.70723e-05	0.00105	4.36475e-05	0.00109	0.000112094	0.000996626	1.69801e-05	0.000767984	4.70483e-05	0.000591249	7.10889e-05	-0.000105372	7.06496e-05	44.9793	-0.00478	0.000141317	-0.00549	6.14881e-05	-0.0061	0.000123887	-0.0076
44.8106	-0.00458	0.000272172	-0.00548	0.000165195	-0.00614	0.000132622	-0.00693	6.09359e-05	-0.00841	0.000108678	-0.00992	0.000208512	-0.01124	0.000270761	-0.0127	0.000208672	-0.01209	0.000333925	-0.01106	0.000183076	46.6848	0.00109	3.21262e-05	0.00115	7.28382e-05	0.00105	0.000194273	0.00116	7.45091e-05	0.00105	4.62881e-05	0.00109	0.000111329	0.001	1.72288e-05	0.000776412	4.87559e-05	0.000607997	7.02321e-05	-7.48494e-05	6.99061e-05	45.0261	-0.00469	0.000144935	-0.00539	6.08133e-05	-0.006	0.000122797	-0.00749
44.857	-0.00448	0.000264522	-0.00536	0.000161987	-0.00602	0.000125469	-0.00681	6.13618e-05	-0.0083	0.000107268	-0.00982	0.000203596	-0.01118	0.000271986	-0.0127	0.000208534	-0.01211	0.000330606	-0.0111	0.000179947	46.7346	0.00109	3.26129e-05	0.00115	7.44579e-05	0.00105	0.000191727	0.00116	7.18276e-05	0.00105	4.88915e-05	0.00109	0.000110476	0.00101	1.74313e-05	0.000784667	5.0706e-05	0.000624331	6.9294e-05	-4.49221e-05	6.9078e-05	45.0729	-0.00459	0.000148413	-0.00529	6.011e-05	-0.0059	0.000121643	-0.00737
44.9034	-0.00438	0.000256855	-0.00525	0.000158521	-0.00591	0.000118797	-0.0067	6.23961e-05	-0.0082	0.000106692	-0.00971	0.000198441	-0.01112	0.000273307	-0.01269	0.000208115	-0.01212	0.000327515	-0.01114	0.000176777	46.7844	0.00109	3.312e-05	0.00115	7.60178e-05	0.00105	0.000189019	0.00116	6.9029e-05	0.00106	5.14402e-05	0.00109	0.000109535	0.00102	1.75893e-05	0.000792755	5.29088e-05	0.000640262	6.82617e-05	-1.55951e-05	6.8164e-05	45.1197	-0.0045	0.000151739	-0.00518	5.93844e-05	-0.00579	0.000120424	-0.00726
44.9497	-0.00429	0.000249161	-0.00513	0.000154883	-0.00579	0.000112667	-0.00658	6.39545e-05	-0.00809	0.000106884	-0.0096	0.000193051	-0.01106	0.000274729	-0.01268	0.00020742	-0.01213	0.000324738	-0.01117	0.000173562	46.8342	0.00109	3.36423e-05	0.00116	7.7507e-05	0.00105	0.000186162	0.00116	6.61168e-05	0.00106	5.39192e-05	0.00109	0.000108509	0.00103	1.77059e-05	0.000800684	5.53665e-05	0.0006558	6.71224e-05	1.31271e-05	6.71662e-05	45.1664	-0.00441	0.0001549	-0.00508	5.86438e-05	-0.00569	0.000119142	-0.00715
44.9961	-0.00419	0.000241435	-0.00502	0.000151165	-0.00568	0.000107126	-0.00646	6.59575e-05	-0.00799	0.000107767	-0.00948	0.000187437	-0.01099	0.000276262	-0.01267	0.000206464	-0.01215	0.000322357	-0.01121	0.000170303	46.884	0.0011	3.41759e-05	0.00116	7.89147e-05	0.00106	0.000183168	0.00117	6.30967e-05	0.00106	5.63158e-05	0.0011	0.000107398	0.00103	1.77837e-05	0.000808459	5.80742e-05	0.000670955	6.58621e-05	4.124e-05	6.60894e-05	45.2132	-0.00431	0.000157888	-0.00498	5.78963e-05	-0.00559	0.000117794	-0.00704
45.0425	-0.00409	0.000233674	-0.00491	0.000147464	-0.00556	0.000102205	-0.00635	6.83292e-05	-0.00788	0.000109257	-0.00937	0.000181612	-0.01093	0.000277915	-0.01266	0.000205265	-0.01215	0.000320454	-0.01124	0.00016701	46.9338	0.0011	3.47171e-05	0.00116	8.02319e-05	0.00106	0.000180052	0.00117	5.99768e-05	0.00107	5.86192e-05	0.0011	0.000106205	0.00104	1.78264e-05	0.000816087	6.10188e-05	0.000685734	6.44686e-05	6.8741e-05	6.49407e-05	45.26	-0.00422	0.000160691	-0.00488	5.71517e-05	-0.00548	0.000116382	-0.00692
45.0889	-0.00399	0.000225885	-0.0048	0.00014388	-0.00545	9.79111e-05	-0.00623	7.09978e-05	-0.00777	0.00011126	-0.00926	0.000175594	-0.01086	0.000279685	-0.01265	0.000203851	-0.01216	0.000319104	-0.01127	0.000163697	46.9835	0.0011	3.52632e-05	0.00116	8.14506e-05	0.00106	0.000176826	0.00117	5.67691e-05	0.00107	6.0821e-05	0.0011	0.000104929	0.00105	1.78374e-05	0.000823573	6.41809e-05	0.000700143	6.29306e-05	9.56276e-05	6.37278e-05	45.3068	-0.00413	0.000163302	-0.00478	5.64203e-05	-0.00538	0.000114906	-0.00681
45.1352	-0.0039	0.00021808	-0.00468	0.00014051	-0.00534	9.42283e-05	-0.00611	7.38962e-05	-0.00766	0.000113685	-0.00914	0.000169409	-0.01079	0.000281565	-0.01263	0.000202246	-0.01217	0.000318371	-0.0113	0.000160384	47.0333	0.0011	3.58118e-05	0.00117	8.25641e-05	0.00106	0.000173502	0.00117	5.349e-05	0.00107	6.29147e-05	0.0011	0.000103573	0.00105	1.78205e-05	0.000830924	6.75358e-05	0.00071419	6.12379e-05	0.000121899	6.24583e-05	45.3536	-0.00404	0.000165712	-0.00468	5.5714e-05	-0.00528	0.000113365	-0.0067
45.1816	-0.0038	0.000210278	-0.00457	0.000137445	-0.00522	9.11179e-05	-0.006	7.69605e-05	-0.00755	0.000116442	-0.00903	0.000163081	-0.01072	0.000283551	-0.01261	0.000200485	-0.01217	0.000318311	-0.01133	0.0001571	47.0831	0.00111	3.63611e-05	0.00117	8.35686e-05	0.00106	0.000170093	0.00117	5.01608e-05	0.00108	6.48958e-05	0.0011	0.000102137	0.00106	1.77791e-05	0.000838146	7.10547e-05	0.000727879	5.93826e-05	0.000147554	6.114e-05	45.4003	-0.00395	0.000167917	-0.00458	5.50451e-05	-0.00518	0.00011176	-0.00659
45.228	-0.00371	0.000202507	-0.00446	0.000134758	-0.00511	8.85247e-05	-0.00588	8.01328e-05	-0.00744	0.000119449	-0.00891	0.000156639	-0.01065	0.000285626	-0.01258	0.000198604	-0.01218	0.000318966	-0.01136	0.000153874	47.1329	0.00111	3.691e-05	0.00117	8.44616e-05	0.00106	0.000166612	0.00118	4.68093e-05	0.00108	6.67614e-05	0.0011	0.000100621	0.00106	1.77167e-05	0.000845243	7.47064e-05	0.000741217	5.73591e-05	0.000172591	5.97799e-05	45.4471	-0.00386	0.00016991	-0.00448	5.44262e-05	-0.00508	0.000110093	-0.00647
45.2744	-0.00362	0.000194799	-0.00435	0.000132511	-0.005	8.638e-05	-0.00576	8.33588e-05	-0.00733	0.000122628	-0.00879	0.00015011	-0.01057	0.000287776	-0.01256	0.000196639	-0.01218	0.000320368	-0.01139	0.000150742	47.1827	0.00111	3.74576e-05	0.00117	8.52425e-05	0.00107	0.000163071	0.00118	4.34694e-05	0.00108	6.85097e-05	0.0011	9.90269e-05	0.00107	1.76371e-05	0.000852221	7.84581e-05	0.00075421	5.51651e-05	0.000197008	5.83856e-05	45.4939	-0.00377	0.000171687	-0.00439	5.38717e-05	-0.00498	0.000108367	-0.00636
45.3208	-0.00352	0.000187196	-0.00424	0.000130744	-0.00489	8.46107e-05	-0.00565	8.65902e-05	-0.00722	0.000125908	-0.00867	0.00014352	-0.01049	0.000289986	-0.01253	0.00019463	-0.01217	0.000322535	-0.01141	0.00014774	47.2325	0.00111	3.80039e-05	0.00118	8.59123e-05	0.00107	0.000159482	0.00118	4.01832e-05	0.00109	7.01399e-05	0.0011	9.73559e-05	0.00108	1.75442e-05	0.000859084	8.22762e-05	0.000766861	5.2803e-05	0.000220806	5.69661e-05	45.5407	-0.00368	0.000173245	-0.00429	5.33944e-05	-0.00488	0.000106585	-0.00625
45.3671	-0.00343	0.000179744	-0.00414	0.000129479	-0.00478	8.31488e-05	-0.00553	8.97823e-05	-0.0071	0.000129225	-0.00855	0.000136895	-0.01041	0.000292241	-0.01249	0.000192618	-0.01217	0.000325473	-0.01144	0.000144903	47.2823	0.00111	3.85491e-05	0.00118	8.6473e-05	0.00107	0.000155858	0.00118	3.70033e-05	0.00109	7.16521e-05	0.0011	9.56092e-05	0.00108	1.74422e-05	0.000865836	8.61275e-05	0.000779177	5.02804e-05	0.000243984	5.55316e-05	45.5875	-0.00359	0.000174582	-0.00419	5.3009e-05	-0.00478	0.000104749	-0.00614
45.4135	-0.00334	0.000172493	-0.00403	0.00012872	-0.00467	8.19363e-05	-0.00542	9.28973e-05	-0.00699	0.000132522	-0.00843	0.000130263	-0.01033	0.000294531	-0.01246	0.000190649	-0.01217	0.000329173	-0.01146	0.000142261	47.3321	0.00111	3.90943e-05	0.00118	8.6928e-05	0.00107	0.000152211	0.00118	3.39953e-05	0.00109	7.3047e-05	0.0011	9.37881e-05	0.00109	1.73349e-05	0.000872481	8.99795e-05	0.00079116	4.76091e-05	0.000266547	5.40936e-05	45.6342	-0.00351	0.000175698	-0.0041	5.27274e-05	-0.00468	0.000102865	-0.00603
45.4599	-0.00325	0.000165505	-0.00392	0.000128452	-0.00456	8.09301e-05	-0.0053	9.5905e-05	-0.00688	0.000135752	-0.00831	0.000123653	-0.01025	0.00029684	-0.01242	0.000188756	-0.01216	0.000333613	-0.01148	0.000139844	47.3819	0.00112	3.96409e-05	0.00118	8.72812e-05	0.00107	0.000148554	0.00118	3.12413e-05	0.0011	7.43262e-05	0.0011	9.18941e-05	0.00109	1.72262e-05	0.000879025	9.38009e-05	0.000802816	4.48065e-05	0.000288501	5.26655e-05	45.681	-0.00342	0.000176593	-0.004	5.2562e-05	-0.00458	0.000100936	-0.00591
45.5063	-0.00316	0.000158844	-0.00382	0.00012864	-0.00445	8.01e-05	-0.00519	9.8783e-05	-0.00676	0.000138873	-0.00819	0.000117099	-0.01017	0.000299155	-0.01237	0.000186974	-0.01215	0.000338757	-0.01151	0.000137678	47.4316	0.00112	4.01904e-05	0.00118	8.75371e-05	0.00107	0.000144902	0.00118	2.88411e-05	0.0011	7.54914e-05	0.0011	8.9929e-05	0.0011	1.71186e-05	0.00088547	9.75621e-05	0.000814147	4.18957e-05	0.000309851	5.12625e-05	45.7278	-0.00333	0.000177269	-0.00391	5.25213e-05	-0.00448	9.89677e-05	-0.0058
45.5527	-0.00307	0.000152583	-0.00371	0.000129237	-0.00435	7.94293e-05	-0.00508	0.000101514	-0.00665	0.000141851	-0.00807	0.000110635	-0.01008	0.000301463	-0.01233	0.000185338	-0.01214	0.000344556	-0.01153	0.00013579	47.4814	0.00112	4.07438e-05	0.00119	8.77007e-05	0.00107	0.000141268	0.00119	2.69108e-05	0.0011	7.6545e-05	0.0011	8.78951e-05	0.0011	1.70132e-05	0.00089182	0.000101235	0.000825157	3.89062e-05	0.00033061	4.99001e-05	45.7746	-0.00325	0.000177728	-0.00381	5.26135e-05	-0.00438	9.69667e-05	-0.00569
45.599	-0.00299	0.000146795	-0.00361	0.000130188	-0.00424	7.89068e-05	-0.00496	0.000104089	-0.00654	0.000144654	-0.00795	0.000104297	-0.00999	0.00030375	-0.01228	0.000183871	-0.01213	0.000350948	-0.01154	0.000134203	47.5312	0.00112	4.13023e-05	0.00119	8.77773e-05	0.00107	0.000137667	0.00119	2.55703e-05	0.00111	7.74893e-05	0.0011	8.5795e-05	0.00111	1.69103e-05	0.000898076	0.000104792	0.000835849	3.58735e-05	0.000350787	4.85939e-05	45.8214	-0.00317	0.000177974	-0.00372	5.28443e-05	-0.00429	9.49387e-05	-0.00558
45.6454	-0.0029	0.000141556	-0.00351	0.000131442	-0.00413	7.8527e-05	-0.00485	0.000106502	-0.00642	0.000147252	-0.00782	9.81203e-05	-0.0099	0.000306006	-0.01223	0.000182596	-0.01211	0.000357858	-0.01156	0.000132941	47.581	0.00112	4.18659e-05	0.00119	8.77727e-05	0.00107	0.000134115	0.00119	2.49197e-05	0.00111	7.83266e-05	0.00111	8.36317e-05	0.00111	1.68093e-05	0.00090424	0.000108207	0.000846227	3.28403e-05	0.000370399	4.73592e-05	45.8681	-0.00308	0.00017801	-0.00363	5.32164e-05	-0.00419	9.28889e-05	-0.00547
45.6918	-0.00281	0.000136942	-0.00341	0.000132955	-0.00403	7.82829e-05	-0.00474	0.000108755	-0.00631	0.000149623	-0.0077	9.21419e-05	-0.0098	0.000308222	-0.01217	0.000181519	-0.0121	0.000365199	-0.01158	0.000132028	47.6308	0.00112	4.24342e-05	0.00119	8.76934e-05	0.00107	0.000130625	0.00119	2.50083e-05	0.00112	7.90594e-05	0.00111	8.14083e-05	0.00112	1.67089e-05	0.000910312	0.000111456	0.000856294	2.98562e-05	0.00038946	4.62112e-05	45.9149	-0.003	0.000177839	-0.00354	5.37302e-05	-0.0041	9.08241e-05	-0.00536
45.7382	-0.00273	0.000133032	-0.00331	0.0001347	-0.00393	7.81661e-05	-0.00463	0.000110855	-0.0062	0.000151744	-0.00758	8.64029e-05	-0.00971	0.000310387	-0.01212	0.000180649	-0.01208	0.000372876	-0.01159	0.000131484	47.6806	0.00113	4.30058e-05	0.00119	8.75464e-05	0.00107	0.000127213	0.00119	2.58153e-05	0.00112	7.96907e-05	0.00111	7.91278e-05	0.00112	1.66074e-05	0.00091629	0.000114515	0.000866054	2.69794e-05	0.000407984	4.51632e-05	45.9617	-0.00292	0.000177468	-0.00345	5.43837e-05	-0.004	8.87504e-05	-0.00525
45.7846	-0.00265	0.000129893	-0.00321	0.000136669	-0.00383	7.81651e-05	-0.00452	0.000112813	-0.00608	0.00015359	-0.00746	8.09485e-05	-0.00961	0.000312492	-0.01205	0.000179972	-0.01206	0.000380781	-0.0116	0.000131327	47.7304	0.00113	4.35791e-05	0.00119	8.73382e-05	0.00107	0.000123894	0.00119	2.72564e-05	0.00112	8.02236e-05	0.00111	7.6793e-05	0.00113	1.65028e-05	0.000922173	0.000117366	0.00087551	2.42783e-05	0.000425989	4.42223e-05	46.0085	-0.00284	0.0001769	-0.00336	5.51712e-05	-0.00391	8.66747e-05	-0.00515
45.8309	-0.00256	0.000127581	-0.00311	0.000138873	-0.00372	7.82594e-05	-0.00441	0.000114642	-0.00597	0.000155142	-0.00733	7.58306e-05	-0.00951	0.000314532	-0.01199	0.000179475	-0.01204	0.000388808	-0.01162	0.000131573	47.7802	0.00113	4.41528e-05	0.00119	8.70754e-05	0.00107	0.000120682	0.00119	2.92113e-05	0.00113	8.06625e-05	0.00111	7.44072e-05	0.00113	1.63929e-05	0.000927958	0.00011999	0.000884665	2.18333e-05	0.00044349	4.33921e-05	46.0553	-0.00276	0.000176142	-0.00327	5.60848e-05	-0.00381	8.46019e-05	-0.00504
45.8773	-0.00248	0.000126128	-0.00301	0.000141336	-0.00363	7.84268e-05	-0.00431	0.000116364	-0.00586	0.000156379	-0.00721	7.11091e-05	-0.00941	0.000316501	-0.01192	0.000179141	-0.01201	0.000396841	-0.01163	0.00013223	47.8299	0.00113	4.47258e-05	0.00119	8.67637e-05	0.00107	0.000117591	0.00119	3.1554e-05	0.00113	8.10117e-05	0.00111	7.19742e-05	0.00114	1.62746e-05	0.000933641	0.000122376	0.000893522	1.97373e-05	0.000460501	4.26698e-05	46.102	-0.00268	0.000175199	-0.00318	5.71139e-05	-0.00372	8.25396e-05	-0.00493
45.9237	-0.0024	0.000125539	-0.00292	0.000144097	-0.00353	7.86384e-05	-0.0042	0.000117998	-0.00574	0.000157286	-0.00709	6.68538e-05	-0.00931	0.000318398	-0.01185	0.000178945	-0.01199	0.000404765	-0.01163	0.000133303	47.8797	0.00113	4.52971e-05	0.00119	8.64081e-05	0.00107	0.000114635	0.00119	3.41716e-05	0.00113	8.12769e-05	0.00111	6.94991e-05	0.00114	1.61447e-05	0.000939219	0.000124513	0.000902083	1.80924e-05	0.000477037	4.20452e-05	46.1488	-0.0026	0.00017408	-0.00309	5.82461e-05	-0.00363	8.04943e-05	-0.00483
45.9701	-0.00232	0.000125793	-0.00282	0.000147197	-0.00343	7.88632e-05	-0.00409	0.000119569	-0.00563	0.000157853	-0.00697	6.314e-05	-0.00921	0.000320219	-0.01178	0.000178863	-0.01196	0.000412463	-0.01164	0.000134792	47.9295	0.00113	4.58658e-05	0.00119	8.60124e-05	0.00107	0.000111827	0.00119	3.69716e-05	0.00114	8.14632e-05	0.00111	6.69879e-05	0.00115	1.6e-05	0.000944689	0.000126396	0.000910352	1.69972e-05	0.000493113	4.15034e-05	46.1956	-0.00252	0.00017279	-0.00301	5.94679e-05	-0.00354	7.84732e-05	-0.00472
46.0165	-0.00224	0.000126838	-0.00273	0.000150682	-0.00334	7.90648e-05	-0.00399	0.000121103	-0.00552	0.000158076	-0.00685	6.00475e-05	-0.0091	0.000321959	-0.01171	0.000178869	-0.01193	0.000419826	-0.01165	0.00013669	47.9793	0.00113	4.64297e-05	0.00119	8.55793e-05	0.00107	0.000109179	0.00119	3.98816e-05	0.00114	8.15762e-05	0.00111	6.44469e-05	0.00115	1.58376e-05	0.00095005	0.000128018	0.000918332	1.65196e-05	0.00050874	4.10242e-05	46.2424	-0.00245	0.000171336	-0.00292	6.0764e-05	-0.00345	7.64831e-05	-0.00461
46.0628	-0.00216	0.0001286	-0.00264	0.000154592	-0.00324	7.92069e-05	-0.00389	0.000122626	-0.0054	0.000157956	-0.00672	5.76549e-05	-0.009	0.000323609	-0.01163	0.000178942	-0.01189	0.000426747	-0.01165	0.000138987	48.0291	0.00113	4.69855e-05	0.00119	8.511e-05	0.00107	0.000106701	0.0012	4.28461e-05	0.00114	8.1621e-05	0.00111	6.1883e-05	0.00116	1.56554e-05	0.000955298	0.000129375	0.000926026	1.6669e-05	0.00052393	4.0585e-05	46.2891	-0.00237	0.000169727	-0.00284	6.21191e-05	-0.00336	7.45313e-05	-0.00451
46.1092	-0.00208	0.000130983	-0.00255	0.000158967	-0.00315	7.92515e-05	-0.00378	0.000124162	-0.00529	0.000157498	-0.0066	5.60343e-05	-0.00889	0.000325158	-0.01155	0.000179053	-0.01186	0.000433132	-0.01165	0.000141671	48.0789	0.00113	4.75287e-05	0.00119	8.4605e-05	0.00107	0.000104399	0.0012	4.58236e-05	0.00115	8.16023e-05	0.00111	5.9303e-05	0.00116	1.54513e-05	0.000960432	0.000130462	0.000933439	1.7388e-05	0.000538688	4.01623e-05	46.3359	-0.0023	0.000167968	-0.00276	6.3517e-05	-0.00327	7.26246e-05	-0.00441
46.1556	-0.002	0.000133876	-0.00246	0.00016384	-0.00306	7.91655e-05	-0.00368	0.000125726	-0.00518	0.000156713	-0.00648	5.52432e-05	-0.00878	0.000326581	-0.01146	0.000179178	-0.01182	0.000438889	-0.01165	0.000144727	48.1287	0.00113	4.80535e-05	0.00119	8.40636e-05	0.00107	0.000102279	0.0012	4.87821e-05	0.00115	8.15239e-05	0.00111	5.6714e-05	0.00116	1.5223e-05	0.000965454	0.000131277	0.000940576	1.85755e-05	0.000553022	3.97321e-05	46.3827	-0.00222	0.000166068	-0.00267	6.49419e-05	-0.00319	7.07698e-05	-0.0043
46.202	-0.00193	0.000137163	-0.00237	0.000169232	-0.00297	7.89155e-05	-0.00358	0.000127325	-0.00507	0.000155618	-0.00636	5.53136e-05	-0.00866	0.000327852	-0.01138	0.000179297	-0.01178	0.000443936	-0.01165	0.000148138	48.1785	0.00113	4.85528e-05	0.00119	8.34846e-05	0.00107	0.000100347	0.0012	5.16981e-05	0.00116	8.13894e-05	0.00111	5.41228e-05	0.00117	1.49688e-05	0.000970364	0.000131818	0.000947444	2.01198e-05	0.000566933	3.92754e-05	46.4295	-0.00215	0.000164032	-0.00259	6.63782e-05	-0.0031	6.89734e-05	-0.0042
46.2484	-0.00185	0.000140719	-0.00229	0.000175158	-0.00288	7.84757e-05	-0.00348	0.000128956	-0.00495	0.000154234	-0.00624	5.62466e-05	-0.00855	0.000328938	-0.01129	0.000179394	-0.01174	0.000448202	-0.01164	0.000151889	48.2283	0.00113	4.90186e-05	0.00119	8.28662e-05	0.00107	9.86037e-05	0.0012	5.45535e-05	0.00116	8.12016e-05	0.00112	5.15373e-05	0.00117	1.46869e-05	0.000975163	0.000132083	0.000954048	2.19213e-05	0.000580425	3.87771e-05	46.4763	-0.00208	0.000161868	-0.00251	6.78111e-05	-0.00302	6.72407e-05	-0.0041
46.2947	-0.00178	0.000144421	-0.0022	0.00018162	-0.00279	7.78286e-05	-0.00339	0.000130609	-0.00484	0.000152586	-0.00612	5.80118e-05	-0.00844	0.000329801	-0.0112	0.000179452	-0.0117	0.000451629	-0.01163	0.00015596	48.2781	0.00114	4.94423e-05	0.00119	8.22059e-05	0.00107	9.70528e-05	0.0012	5.73358e-05	0.00116	8.09625e-05	0.00112	4.89658e-05	0.00117	1.43761e-05	0.000979855	0.000132074	0.000960397	2.39027e-05	0.000593497	3.82307e-05	46.523	-0.00201	0.000159583	-0.00244	6.92274e-05	-0.00293	6.55786e-05	-0.004
46.3411	-0.00171	0.000148144	-0.00212	0.000188608	-0.00271	7.69697e-05	-0.00329	0.00013227	-0.00473	0.000150699	-0.006	6.05489e-05	-0.00832	0.000330408	-0.01111	0.00017946	-0.01165	0.000454174	-0.01163	0.000160333	48.3278	0.00114	4.98147e-05	0.00119	8.15015e-05	0.00107	9.56959e-05	0.0012	6.0036e-05	0.00117	8.06727e-05	0.00112	4.64176e-05	0.00118	1.40355e-05	0.000984442	0.000131793	0.000966497	2.60084e-05	0.000606147	3.76382e-05	46.5698	-0.00194	0.000157184	-0.00236	7.06142e-05	-0.00285	6.39913e-05	-0.0039
46.3875	-0.00164	0.00015177	-0.00204	0.000196098	-0.00262	7.59079e-05	-0.0032	0.000133917	-0.00462	0.000148604	-0.00588	6.3778e-05	-0.0082	0.000330723	-0.01101	0.000179405	-0.0116	0.000455811	-0.01161	0.000164989	48.3776	0.00114	5.01263e-05	0.00119	8.07506e-05	0.00107	9.45344e-05	0.0012	6.26478e-05	0.00117	8.03326e-05	0.00112	4.39033e-05	0.00118	1.36653e-05	0.000988927	0.000131248	0.000972357	2.82002e-05	0.00061837	3.70092e-05	46.6166	-0.00187	0.000154676	-0.00228	7.196e-05	-0.00277	6.24833e-05	-0.0038
46.4339	-0.00157	0.000155183	-0.00196	0.000204047	-0.00254	7.46705e-05	-0.0031	0.000135523	-0.00451	0.000146327	-0.00576	6.76073e-05	-0.00809	0.000330718	-0.01092	0.000179272	-0.01155	0.000456528	-0.0116	0.000169904	48.4274	0.00114	5.03683e-05	0.00119	7.99517e-05	0.00107	9.35698e-05	0.0012	6.51671e-05	0.00117	7.99411e-05	0.00112	4.1433e-05	0.00118	1.32667e-05	0.000993313	0.000130446	0.000977984	3.04517e-05	0.000630163	3.63616e-05	46.6634	-0.0018	0.000152068	-0.00221	7.32544e-05	-0.00269	6.10571e-05	-0.00371
46.4802	-0.0015	0.000158286	-0.00188	0.000212396	-0.00246	7.32996e-05	-0.00301	0.000137057	-0.00441	0.000143896	-0.00565	7.19407e-05	-0.00797	0.000330374	-0.01082	0.000179042	-0.0115	0.000456325	-0.01158	0.000175053	48.4772	0.00114	5.05329e-05	0.00119	7.91047e-05	0.00106	9.28036e-05	0.0012	6.75912e-05	0.00118	7.94965e-05	0.00112	3.90182e-05	0.00119	1.28418e-05	0.000997604	0.000129394	0.000983384	3.27444e-05	0.000641518	3.57193e-05	46.7102	-0.00173	0.000149366	-0.00213	7.44873e-05	-0.00261	5.97162e-05	-0.00361
46.5266	-0.00143	0.000160994	-0.00181	0.000221073	-0.00238	7.18548e-05	-0.00292	0.000138483	-0.0043	0.000141333	-0.00553	7.6687e-05	-0.00785	0.000329677	-0.01072	0.000178703	-0.01145	0.000455217	-0.01156	0.000180403	48.527	0.00114	5.06142e-05	0.00118	7.82101e-05	0.00106	9.22364e-05	0.0012	6.99179e-05	0.00118	7.8996e-05	0.00112	3.66703e-05	0.00119	1.23933e-05	0.001	0.000128106	0.000988563	3.50659e-05	0.000652431	3.51132e-05	46.757	-0.00167	0.000146577	-0.00206	7.56498e-05	-0.00253	5.84616e-05	-0.00352
46.573	-0.00137	0.000163241	-0.00173	0.000229994	-0.0023	7.04082e-05	-0.00282	0.00013976	-0.00419	0.000138656	-0.00541	8.17606e-05	-0.00773	0.000328622	-0.01062	0.000178237	-0.01139	0.000453227	-0.01154	0.000185921	48.5768	0.00114	5.06076e-05	0.00118	7.72699e-05	0.00106	9.1869e-05	0.0012	7.21447e-05	0.00118	7.8437e-05	0.00112	3.44017e-05	0.00119	1.19248e-05	0.00101	0.000126592	0.000993526	3.74077e-05	0.000662896	3.45762e-05	46.8037	-0.0016	0.000143709	-0.00199	7.67336e-05	-0.00245	5.72937e-05	-0.00342
46.6194	-0.0013	0.000164974	-0.00166	0.000239072	-0.00222	6.90472e-05	-0.00273	0.000140847	-0.00408	0.000135878	-0.0053	8.70852e-05	-0.00761	0.000327209	-0.01051	0.000177634	-0.01133	0.000450394	-0.01152	0.000191568	48.6266	0.00114	5.05114e-05	0.00118	7.6287e-05	0.00106	9.17014e-05	0.00121	7.42691e-05	0.00119	7.7817e-05	0.00112	3.22251e-05	0.00119	1.14407e-05	0.00101	0.000124868	0.00099828	3.97647e-05	0.000672912	3.41415e-05	46.8505	-0.00154	0.000140768	-0.00192	7.77308e-05	-0.00237	5.6212e-05	-0.00333
46.6658	-0.00124	0.000166157	-0.00159	0.000248211	-0.00215	6.78672e-05	-0.00265	0.000141702	-0.00398	0.000133005	-0.00518	9.25926e-05	-0.00749	0.000325443	-0.01041	0.000176881	-0.01127	0.000446761	-0.01149	0.000197303	48.6764	0.00114	5.03261e-05	0.00118	7.52657e-05	0.00106	9.17344e-05	0.00121	7.62881e-05	0.00119	7.71343e-05	0.00113	3.01539e-05	0.0012	1.0946e-05	0.00101	0.00012295	0.001	4.21326e-05	0.000682476	3.38405e-05	46.8973	-0.00147	0.000137764	-0.00185	7.8636e-05	-0.0023	5.52143e-05	-0.00324
46.7122	-0.00117	0.00016677	-0.00152	0.000257313	-0.00207	6.69748e-05	-0.00256	0.000142285	-0.00387	0.000130039	-0.00507	9.82209e-05	-0.00736	0.000323336	-0.0103	0.000175976	-0.01121	0.000442377	-0.01146	0.000203087	48.7261	0.00114	5.0054e-05	0.00118	7.42109e-05	0.00106	9.19687e-05	0.00121	7.81979e-05	0.00119	7.6388e-05	0.00113	2.82023e-05	0.0012	1.04461e-05	0.00102	0.000120852	0.00101	4.45081e-05	0.000691593	3.37019e-05	46.9441	-0.00141	0.000134704	-0.00178	7.94434e-05	-0.00222	5.42978e-05	-0.00315
46.7585	-0.00111	0.00016681	-0.00145	0.000266274	-0.002	6.64708e-05	-0.00247	0.00014256	-0.00377	0.000126976	-0.00495	0.000103914	-0.00724	0.000320904	-0.01019	0.000174915	-0.01115	0.000437295	-0.01142	0.000208875	48.7759	0.00114	4.96997e-05	0.00117	7.31285e-05	0.00105	9.24063e-05	0.00121	7.99947e-05	0.0012	7.55779e-05	0.00113	2.63855e-05	0.0012	9.94781e-06	0.00102	0.000118592	0.00101	4.68875e-05	0.000700266	3.37529e-05	46.9909	-0.00135	0.000131596	-0.00171	8.01484e-05	-0.00215	5.34571e-05	-0.00306
46.8049	-0.00105	0.000166288	-0.00139	0.000274993	-0.00193	6.64522e-05	-0.00239	0.000142497	-0.00367	0.00012381	-0.00484	0.00010962	-0.00712	0.000318169	-0.01008	0.000173704	-0.01108	0.000431571	-0.01139	0.000214629	48.8257	0.00114	4.92695e-05	0.00117	7.20246e-05	0.00105	9.305e-05	0.00121	8.16741e-05	0.0012	7.47045e-05	0.00113	2.47204e-05	0.0012	9.45905e-06	0.00103	0.000116184	0.00102	4.92668e-05	0.000708506	3.40174e-05	47.0376	-0.00129	0.000128449	-0.00165	8.07482e-05	-0.00207	5.26864e-05	-0.00297
46.8513	-0.000996849	0.000165229	-0.00133	0.000283367	-0.00185	6.69955e-05	-0.0023	0.000142077	-0.00356	0.000120531	-0.00473	0.000115293	-0.007	0.000315155	-0.00997	0.000172348	-0.01102	0.000425266	-0.01135	0.000220308	48.8755	0.00114	4.87718e-05	0.00117	7.09057e-05	0.00105	9.39035e-05	0.00121	8.32316e-05	0.0012	7.37684e-05	0.00113	2.3226e-05	0.00121	8.98893e-06	0.00103	0.000113645	0.00102	5.16414e-05	0.000716326	3.45148e-05	47.0844	-0.00123	0.00012527	-0.00158	8.12407e-05	-0.002	5.19783e-05	-0.00288
46.8977	-0.000940138	0.000163665	-0.00126	0.0002913	-0.00178	6.81539e-05	-0.00222	0.000141287	-0.00346	0.000117123	-0.00462	0.000120892	-0.00688	0.000311892	-0.00986	0.000170856	-0.01095	0.00041845	-0.01131	0.00022588	48.9253	0.00114	4.82168e-05	0.00116	6.97785e-05	0.00105	9.49709e-05	0.00121	8.46622e-05	0.0012	7.27708e-05	0.00113	2.19222e-05	0.00121	8.5475e-06	0.00103	0.000110986	0.00102	5.40059e-05	0.000723741	3.52563e-05	47.1312	-0.00117	0.000122067	-0.00152	8.16249e-05	-0.00193	5.13244e-05	-0.00279
46.944	-0.000884737	0.000161632	-0.0012	0.000298695	-0.00172	6.99434e-05	-0.00214	0.000140125	-0.00336	0.000113569	-0.0045	0.000126377	-0.00675	0.000308415	-0.00975	0.000169238	-0.01087	0.000411194	-0.01127	0.00023131	48.9751	0.00114	4.76158e-05	0.00116	6.86493e-05	0.00105	9.62567e-05	0.00121	8.59612e-05	0.00121	7.17129e-05	0.00113	2.083e-05	0.00121	8.14557e-06	0.00104	0.000108218	0.00103	5.63531e-05	0.000730774	3.62442e-05	47.178	-0.00111	0.000118849	-0.00145	8.19004e-05	-0.00186	5.07148e-05	-0.00271
46.9904	-0.000830625	0.000159174	-0.00115	0.000305462	-0.00165	7.23496e-05	-0.00205	0.000138598	-0.00327	0.000109846	-0.00439	0.000131713	-0.00663	0.000304764	-0.00963	0.000167509	-0.0108	0.000403579	-0.01122	0.000236572	49.0249	0.00114	4.69812e-05	0.00116	6.7524e-05	0.00104	9.77656e-05	0.00121	8.71245e-05	0.00121	7.05968e-05	0.00113	1.99675e-05	0.00121	7.79364e-06	0.00104	0.000105351	0.00103	5.86737e-05	0.000737452	3.74725e-05	47.2248	-0.00106	0.000115623	-0.00139	8.2068e-05	-0.00179	5.01394e-05	-0.00262
47.0368	-0.000777778	0.000156341	-0.00109	0.000311516	-0.00158	7.53256e-05	-0.00197	0.000136727	-0.00317	0.000105936	-0.00429	0.000136864	-0.00651	0.000300982	-0.00951	0.000165687	-0.01073	0.000395684	-0.01117	0.000241642	49.0747	0.00114	4.63263e-05	0.00116	6.64085e-05	0.00104	9.95015e-05	0.00121	8.8148e-05	0.00121	6.94248e-05	0.00114	1.93484e-05	0.00121	7.50219e-06	0.00104	0.000102391	0.00103	6.09558e-05	0.000743801	3.89287e-05	47.2715	-0.000999772	0.000112396	-0.00133	8.21288e-05	-0.00172	4.95875e-05	-0.00254
47.0832	-0.000726169	0.000153186	-0.00104	0.000316774	-0.00152	7.88055e-05	-0.0019	0.000134538	-0.00307	0.000101817	-0.00418	0.000141797	-0.00639	0.000297111	-0.0094	0.000163791	-0.01065	0.00038759	-0.01112	0.000246504	49.1245	0.00114	4.56642e-05	0.00115	6.53086e-05	0.00104	0.000101468	0.00122	8.90284e-05	0.00121	6.82004e-05	0.00114	1.89782e-05	0.00121	7.28073e-06	0.00105	9.9343e-05	0.00104	6.31855e-05	0.000749856	4.05945e-05	47.3183	-0.000944887	0.000109177	-0.00127	8.20847e-05	-0.00166	4.90482e-05	-0.00246
47.1296	-0.00067577	0.000149771	-0.000981626	0.000321159	-0.00145	8.27141e-05	-0.00182	0.000132071	-0.00298	9.74714e-05	-0.00407	0.000146476	-0.00627	0.000293191	-0.00928	0.000161844	-0.01057	0.000379378	-0.01107	0.000251144	49.1742	0.00114	4.50079e-05	0.00115	6.42294e-05	0.00104	0.000103668	0.00122	8.97624e-05	0.00122	6.69271e-05	0.00114	1.88534e-05	0.00121	7.13737e-06	0.00105	9.62097e-05	0.00104	6.53475e-05	0.000755649	4.24464e-05	47.3651	-0.000890951	0.000105972	-0.00121	8.19382e-05	-0.00159	4.85113e-05	-0.00238
47.176	-0.000626555	0.000146159	-0.000929699	0.000324601	-0.00139	8.69699e-05	-0.00174	0.000129371	-0.00289	9.28882e-05	-0.00396	0.000150866	-0.00615	0.000289261	-0.00916	0.000159865	-0.01049	0.000371124	-0.01102	0.000255553	49.224	0.00114	4.43693e-05	0.00115	6.31747e-05	0.00104	0.000106103	0.00122	9.03472e-05	0.00122	6.56091e-05	0.00114	1.89608e-05	0.00121	7.0785e-06	0.00105	9.29916e-05	0.00104	6.74259e-05	0.000761216	4.4456e-05	47.4119	-0.000837963	0.000102788	-0.00116	8.16918e-05	-0.00153	4.79647e-05	-0.0023
47.2223	-0.000578497	0.000142413	-0.000879216	0.000327039	-0.00133	9.14948e-05	-0.00167	0.000126486	-0.00279	8.80642e-05	-0.00386	0.000154938	-0.00603	0.000285356	-0.00904	0.000157871	-0.01041	0.000362903	-0.01096	0.000259722	49.2738	0.00114	4.37582e-05	0.00114	6.21471e-05	0.00103	0.000108774	0.00122	9.0781e-05	0.00122	6.42516e-05	0.00114	1.92792e-05	0.00121	7.10871e-06	0.00106	8.96876e-05	0.00105	6.94052e-05	0.00076659	4.65922e-05	47.4586	-0.000785923	9.96327e-05	-0.0011	8.13488e-05	-0.00146	4.74009e-05	-0.00222
47.2687	-0.000531572	0.000138594	-0.000830135	0.000328418	-0.00127	9.6212e-05	-0.00159	0.000123467	-0.0027	8.30105e-05	-0.00376	0.000158663	-0.00591	0.000281513	-0.00892	0.000155877	-0.01033	0.000354784	-0.0109	0.000263648	49.3236	0.00114	4.31826e-05	0.00114	6.11469e-05	0.00103	0.000111681	0.00122	9.10627e-05	0.00122	6.28604e-05	0.00114	1.97816e-05	0.00121	7.23051e-06	0.00106	8.6295e-05	0.00105	7.12702e-05	0.000771806	4.88223e-05	47.5054	-0.000734829	9.65119e-05	-0.00104	8.09118e-05	-0.0014	4.68108e-05	-0.00214
47.3151	-0.000485754	0.000134756	-0.000782411	0.000328694	-0.00121	0.000101052	-0.00152	0.000120369	-0.00261	7.77521e-05	-0.00365	0.000162017	-0.00579	0.000277763	-0.0088	0.000153897	-0.01025	0.000346831	-0.01084	0.000267326	49.3734	0.00114	4.26488e-05	0.00114	6.01726e-05	0.00103	0.000114821	0.00122	9.11919e-05	0.00122	6.14427e-05	0.00114	2.04396e-05	0.00122	7.44466e-06	0.00106	8.281e-05	0.00105	7.30061e-05	0.000776894	5.11143e-05	47.5522	-0.000684679	9.34318e-05	-0.00099025	8.03839e-05	-0.00134	4.6188e-05	-0.00207
47.3615	-0.000441019	0.000130946	-0.000735999	0.00032783	-0.00115	0.000105949	-0.00145	0.000117246	-0.00253	7.23291e-05	-0.00355	0.000164981	-0.00567	0.000274139	-0.00867	0.000151945	-0.01016	0.000339099	-0.01078	0.000270753	49.4232	0.00114	4.2161e-05	0.00114	5.92207e-05	0.00103	0.000118191	0.00122	9.11686e-05	0.00122	6.0006e-05	0.00115	2.12257e-05	0.00122	7.7503e-06	0.00107	7.92282e-05	0.00105	7.45977e-05	0.000781884	5.34379e-05	47.599	-0.000635471	9.03981e-05	-0.000936895	7.97687e-05	-0.00128	4.5526e-05	-0.00199
47.4078	-0.000397344	0.000127201	-0.000690852	0.000325804	-0.00109	0.000110849	-0.00138	0.000114152	-0.00244	6.68076e-05	-0.00345	0.000167542	-0.00555	0.000270667	-0.00855	0.000150033	-0.01007	0.000331631	-0.01071	0.000273921	49.473	0.00115	4.17215e-05	0.00113	5.82866e-05	0.00102	0.000121785	0.00122	9.09935e-05	0.00123	5.85583e-05	0.00115	2.21163e-05	0.00122	8.1461e-06	0.00107	7.55447e-05	0.00106	7.60301e-05	0.000786804	5.57652e-05	47.6458	-0.0005872	8.74172e-05	-0.000884527	7.90697e-05	-0.00122	4.48197e-05	-0.00192
47.4542	-0.000354708	0.000123552	-0.000646922	0.000322604	-0.00103	0.000115702	-0.00131	0.000111139	-0.00236	6.12817e-05	-0.00335	0.000169693	-0.00543	0.000267374	-0.00842	0.000148168	-0.00998	0.000324466	-0.01065	0.000276826	49.5228	0.00115	4.13305e-05	0.00113	5.73654e-05	0.00102	0.000125597	0.00122	9.06678e-05	0.00123	5.71072e-05	0.00115	2.30912e-05	0.00122	8.62975e-06	0.00108	7.17551e-05	0.00106	7.72883e-05	0.000791681	5.80718e-05	47.6925	-0.000539862	8.44943e-05	-0.000833133	7.82909e-05	-0.00116	4.4065e-05	-0.00185
47.5006	-0.000313092	0.000120025	-0.000604158	0.000318234	-0.000978941	0.000120472	-0.00125	0.000108252	-0.00227	5.58938e-05	-0.00325	0.00017143	-0.00531	0.000264276	-0.0083	0.00014635	-0.00989	0.000317626	-0.01058	0.000279462	49.5725	0.00115	4.0986e-05	0.00113	5.6452e-05	0.00102	0.00012962	0.00122	9.01937e-05	0.00123	5.56599e-05	0.00115	2.41342e-05	0.00122	9.19891e-06	0.00108	6.78555e-05	0.00106	7.83576e-05	0.000796541	6.03372e-05	47.7393	-0.000493452	8.16342e-05	-0.0007827	7.74364e-05	-0.0011	4.32582e-05	-0.00177
47.547	-0.000272479	0.00011664	-0.000562509	0.000312715	-0.000924734	0.000125131	-0.00118	0.000105525	-0.00219	5.08452e-05	-0.00315	0.000172759	-0.00519	0.000261388	-0.00817	0.000144576	-0.0098	0.000311129	-0.01051	0.000281829	49.6223	0.00115	4.06845e-05	0.00112	5.55416e-05	0.00102	0.000133845	0.00122	8.9574e-05	0.00123	5.42232e-05	0.00115	2.52317e-05	0.00122	9.85115e-06	0.00108	6.38428e-05	0.00107	7.92244e-05	0.000801405	6.25453e-05	47.7861	-0.000447963	7.88416e-05	-0.000733213	7.65105e-05	-0.00105	4.23973e-05	-0.0017
47.5934	-0.00023285	0.000113417	-0.000521921	0.000306086	-0.000871668	0.000129657	-0.00112	0.000102977	-0.00211	4.64164e-05	-0.00306	0.000173688	-0.00508	0.000258716	-0.00804	0.000142836	-0.0097	0.000304977	-0.01044	0.000283931	49.6721	0.00115	4.042e-05	0.00112	5.46304e-05	0.00102	0.000138264	0.00123	8.88127e-05	0.00123	5.28034e-05	0.00116	2.63716e-05	0.00122	1.05845e-05	0.00109	5.97154e-05	0.00107	7.98764e-05	0.000806296	6.4684e-05	47.8329	-0.000403389	7.61206e-05	-0.00068466	7.55177e-05	-0.000992838	4.14806e-05	-0.00164
47.6397	-0.000194189	0.000110376	-0.000482344	0.000298399	-0.000819755	0.000134037	-0.00105	0.000100615	-0.00203	4.29804e-05	-0.00296	0.000174232	-0.00496	0.000256264	-0.00792	0.000141119	-0.00961	0.000299168	-0.01037	0.000285781	49.7219	0.00115	4.01857e-05	0.00112	5.37161e-05	0.00101	0.000142867	0.00123	8.79141e-05	0.00123	5.14068e-05	0.00116	2.7544e-05	0.00122	1.13969e-05	0.00109	5.5473e-05	0.00107	8.03028e-05	0.000811232	6.67434e-05	47.8797	-0.000359722	7.34745e-05	-0.000637028	7.4462e-05	-0.00093852	4.05074e-05	-0.00157
47.6861	-0.00015648	0.000107533	-0.000443724	0.000289723	-0.000769003	0.000138259	-0.000994289	9.84285e-05	-0.00196	4.09671e-05	-0.00287	0.000174406	-0.00485	0.000254031	-0.00779	0.000139406	-0.00951	0.000293689	-0.01029	0.000287397	49.7717	0.00115	3.99737e-05	0.00111	5.27976e-05	0.00101	0.000147644	0.00123	8.68832e-05	0.00123	5.00392e-05	0.00116	2.874e-05	0.00122	1.22867e-05	0.00109	5.1118e-05	0.00108	8.04955e-05	0.000816227	6.87146e-05	47.9264	-0.000316955	7.09065e-05	-0.000590304	7.33472e-05	-0.000885193	3.94772e-05	-0.0015
47.7325	-0.000119705	0.000104904	-0.000406015	0.000280138	-0.000719421	0.000142317	-0.000935192	9.63962e-05	-0.00188	4.07613e-05	-0.00278	0.000174231	-0.00473	0.000252009	-0.00766	0.000137677	-0.00941	0.000288514	-0.01022	0.000288806	49.8215	0.00116	3.97756e-05	0.00111	5.18751e-05	0.00101	0.000152584	0.00123	8.57262e-05	0.00123	4.87057e-05	0.00116	2.99528e-05	0.00122	1.3252e-05	0.0011	4.66549e-05	0.00108	8.045e-05	0.000821293	7.05883e-05	47.9732	-0.000275079	6.84183e-05	-0.000544477	7.21769e-05	-0.000832849	3.83904e-05	-0.00144
47.7789	-8.38482e-05	0.000102505	-0.000369173	0.000269736	-0.000671016	0.000146201	-0.000877671	9.44799e-05	-0.00181	4.25416e-05	-0.00269	0.000173728	-0.00462	0.000250195	-0.00753	0.000135911	-0.00931	0.000283614	-0.01014	0.000290033	49.8713	0.00116	3.95825e-05	0.00111	5.09507e-05	0.00101	0.000157674	0.00123	8.44493e-05	0.00123	4.74105e-05	0.00116	3.11763e-05	0.00122	1.42906e-05	0.0011	4.20908e-05	0.00108	8.0166e-05	0.000826441	7.23546e-05	48.02	-0.000234087	6.6012e-05	-0.000499534	7.09544e-05	-0.000781483	3.7248e-05	-0.00137
47.8253	-4.8895e-05	0.000100351	-0.00033316	0.000258617	-0.000623792	0.000149903	-0.000821729	9.26341e-05	-0.00174	4.62054e-05	-0.0026	0.000172919	-0.0045	0.000248578	-0.0074	0.000134085	-0.00921	0.000278956	-0.01006	0.000291107	49.9211	0.00116	3.93852e-05	0.00111	5.00279e-05	0.00101	0.000162902	0.00123	8.30591e-05	0.00124	4.61571e-05	0.00117	3.24058e-05	0.00122	1.54002e-05	0.0011	3.74342e-05	0.00108	7.96475e-05	0.000831678	7.40034e-05	48.0668	-0.000193971	6.36887e-05	-0.000455463	6.96839e-05	-0.000731086	3.60513e-05	-0.00131
47.8716	-1.48302e-05	9.84532e-05	-0.000297944	0.00024689	-0.000577752	0.000153409	-0.000767364	9.08092e-05	-0.00167	5.14501e-05	-0.00251	0.000171832	-0.00439	0.000247152	-0.00727	0.000132179	-0.0091	0.000274504	-0.00998	0.000292058	49.9709	0.00116	3.91746e-05	0.0011	4.91123e-05	0.00101	0.000168253	0.00123	8.15618e-05	0.00124	4.49479e-05	0.00117	3.36372e-05	0.00122	1.65778e-05	0.00111	3.26963e-05	0.00109	7.89033e-05	0.000837012	7.55221e-05	48.1136	-0.000154721	6.14488e-05	-0.000412252	6.83679e-05	-0.000681653	3.48036e-05	-0.00125
47.918	1.8357e-05	9.68182e-05	-0.000263498	0.000234666	-0.000532899	0.00015671	-0.000714563	8.89533e-05	-0.0016	5.79167e-05	-0.00242	0.000170492	-0.00428	0.00024591	-0.00714	0.000130179	-0.009	0.000270218	-0.0099	0.000292912	50.0207	0.00117	3.89413e-05	0.0011	4.82116e-05	0.001	0.000173711	0.00123	7.99633e-05	0.00124	4.37844e-05	0.00117	3.48662e-05	0.00122	1.78201e-05	0.00111	2.78906e-05	0.00109	7.79459e-05	0.000842449	7.68961e-05	48.1603	-0.000116331	5.92917e-05	-0.000369891	6.70117e-05	-0.000633175	3.35077e-05	-0.00119
47.9644	5.06751e-05	9.54479e-05	-0.000229798	0.000222059	-0.000489234	0.000159794	-0.000663309	8.70137e-05	-0.00153	6.52831e-05	-0.00234	0.000168926	-0.00416	0.000244844	-0.00701	0.000128078	-0.00889	0.000266064	-0.00981	0.00029369	50.0704	0.00117	3.86768e-05	0.0011	4.73355e-05	0.001	0.00017926	0.00123	7.82696e-05	0.00124	4.26677e-05	0.00117	3.60892e-05	0.00121	1.91229e-05	0.00112	2.30339e-05	0.00109	7.67907e-05	0.000847994	7.81083e-05	48.2071	-7.87904e-05	5.7217e-05	-0.000328368	6.56199e-05	-0.000585645	3.21685e-05	-0.00113
48.0108	8.2127e-05	9.43367e-05	-0.000196829	0.000209183	-0.000446758	0.000162646	-0.000613579	8.49417e-05	-0.00146	7.32926e-05	-0.00225	0.000167165	-0.00405	0.000243943	-0.00688	0.000125877	-0.00878	0.000262003	-0.00973	0.000294408	50.1202	0.00117	3.83732e-05	0.0011	4.64947e-05	0.001	0.000184885	0.00123	7.64866e-05	0.00124	4.15974e-05	0.00118	3.73022e-05	0.00121	2.04817e-05	0.00112	1.81472e-05	0.0011	7.5455e-05	0.000853653	7.9141e-05	48.2539	-4.20916e-05	5.5223e-05	-0.000287672	6.41967e-05	-0.000539055	3.07935e-05	-0.00107
48.0572	0.000112714	9.34758e-05	-0.000164578	0.00019615	-0.000405467	0.000165253	-0.00056534	8.26946e-05	-0.0014	8.17473e-05	-0.00217	0.000165238	-0.00394	0.000243192	-0.00676	0.000123589	-0.00867	0.000258002	-0.00964	0.000295075	50.17	0.00117	3.80233e-05	0.0011	4.57011e-05	0.000999356	0.000190569	0.00123	7.46201e-05	0.00124	4.05727e-05	0.00118	3.85015e-05	0.00121	2.18917e-05	0.00112	1.32585e-05	0.0011	7.39585e-05	0.000859432	7.99767e-05	48.3007	-6.22581e-06	5.33076e-05	-0.000247793	6.27486e-05	-0.000493396	2.93907e-05	-0.00101
48.1035	0.000142436	9.28532e-05	-0.000133034	0.000183066	-0.000365356	0.000167595	-0.000518552	8.02344e-05	-0.00133	9.04898e-05	-0.00209	0.000163176	-0.00383	0.00024258	-0.00663	0.000121234	-0.00856	0.000254025	-0.00955	0.000295696	50.2198	0.00118	3.76205e-05	0.00109	4.49657e-05	0.000998097	0.000196298	0.00124	7.26759e-05	0.00124	3.95914e-05	0.00118	3.96839e-05	0.00121	2.33472e-05	0.00113	8.41825e-06	0.0011	7.23213e-05	0.000865338	8.05997e-05	48.3475	2.88158e-05	5.14683e-05	-0.000208723	6.12818e-05	-0.000448658	2.79717e-05	-0.000958334
48.1499	0.000171295	9.24537e-05	-0.000102188	0.00017004	-0.00032642	0.000169654	-0.000473168	7.75304e-05	-0.00127	9.93895e-05	-0.00201	0.000161007	-0.00372	0.000242088	-0.0065	0.000118843	-0.00844	0.000250033	-0.00947	0.00029627	50.2696	0.00118	3.71589e-05	0.00109	4.42977e-05	0.000996915	0.000202057	0.00124	7.06599e-05	0.00124	3.86507e-05	0.00118	4.08468e-05	0.00121	2.48427e-05	0.00113	3.82848e-06	0.00111	7.0563e-05	0.00087138	8.09964e-05	48.3942	6.30421e-05	4.97025e-05	-0.000170451	5.98032e-05	-0.000404833	2.65505e-05	-0.000903736
48.1963	0.000199294	9.22597e-05	-7.20364e-05	0.000157181	-0.000288652	0.000171408	-0.000429141	7.45631e-05	-0.00121	0.000108334	-0.00193	0.000158759	-0.00362	0.000241696	-0.00637	0.000116462	-0.00833	0.000245991	-0.00938	0.000296793	50.3194	0.00118	3.66334e-05	0.00109	4.37031e-05	0.00099581	0.00020783	0.00124	6.85782e-05	0.00124	3.77468e-05	0.00118	4.19882e-05	0.00121	2.63723e-05	0.00114	2.54014e-06	0.00111	6.8702e-05	0.000877565	8.11564e-05	48.441	9.64621e-05	4.80074e-05	-0.00013297	5.83213e-05	-0.000361912	2.51465e-05	-0.000850263
48.2427	0.000226436	9.22498e-05	-4.25737e-05	0.000144595	-0.000252044	0.000172833	-0.000386421	7.13237e-05	-0.00115	0.000117222	-0.00186	0.000156456	-0.00351	0.000241385	-0.00624	0.000114152	-0.00821	0.000241857	-0.00928	0.000297255	50.3692	0.00118	3.60394e-05	0.00109	4.31837e-05	0.000994784	0.000213604	0.00124	6.64366e-05	0.00124	3.68752e-05	0.00119	4.31065e-05	0.00121	2.79296e-05	0.00114	6.69213e-06	0.00111	6.67548e-05	0.000883897	8.10709e-05	48.4878	0.000129085	4.63801e-05	-9.6271e-05	5.68436e-05	-0.000319883	2.3784e-05	-0.000797902
48.2891	0.000252726	9.23981e-05	-1.37965e-05	0.000132387	-0.000216581	0.000173906	-0.000344961	6.78128e-05	-0.00109	0.000125961	-0.00178	0.000154119	-0.0034	0.000241138	-0.00611	0.000111989	-0.00809	0.000237594	-0.00919	0.000297644	50.419	0.00119	3.53732e-05	0.00109	4.27373e-05	0.000993839	0.000219367	0.00124	6.42411e-05	0.00124	3.60303e-05	0.00119	4.42005e-05	0.00121	2.95079e-05	0.00114	1.12904e-05	0.00112	6.47354e-05	0.000890378	8.07343e-05	48.5346	0.000160922	4.48178e-05	-6.03479e-05	5.53786e-05	-0.000278738	2.24935e-05	-0.000746642
48.3354	0.000278171	9.26753e-05	1.42978e-05	0.000120656	-0.000182242	0.00017461	-0.000304712	6.40397e-05	-0.00104	0.000134463	-0.00171	0.000151766	-0.0033	0.000240933	-0.00599	0.000110057	-0.00797	0.000233164	-0.0091	0.00029795	50.4688	0.00119	3.46315e-05	0.00109	4.23579e-05	0.000992977	0.000225105	0.00124	6.19974e-05	0.00124	3.52066e-05	0.00119	4.52694e-05	0.00121	3.11e-05	0.00115	1.58643e-05	0.00112	6.26559e-05	0.000897007	8.0145e-05	48.5814	0.000191981	4.33178e-05	-2.51929e-05	5.3935e-05	-0.000238466	2.13123e-05	-0.000696469
48.3818	0.000302781	9.30465e-05	4.17112e-05	0.000109499	-0.000148998	0.000174931	-0.000265625	6.00258e-05	-0.00097898	0.000142643	-0.00164	0.000149409	-0.0032	0.000240756	-0.00586	0.000108452	-0.00785	0.000228531	-0.009	0.000298161	50.5185	0.00119	3.38129e-05	0.00109	4.20366e-05	0.000992202	0.000230806	0.00124	5.97112e-05	0.00124	3.43979e-05	0.00119	4.63117e-05	0.00121	3.26985e-05	0.00115	2.03459e-05	0.00112	6.0526e-05	0.000903781	7.93067e-05	48.6281	0.000222274	4.18779e-05	9.20037e-06	5.25219e-05	-0.000199059	2.02833e-05	-0.000647368
48.4282	0.000326564	9.34746e-05	6.84462e-05	9.90056e-05	-0.000116813	0.000174862	-0.000227651	5.58058e-05	-0.000923562	0.000150423	-0.00157	0.000147054	-0.00309	0.000240588	-0.00573	0.00010727	-0.00773	0.00022366	-0.0089	0.000298272	50.5683	0.0012	3.29172e-05	0.00108	4.17619e-05	0.000991518	0.000236457	0.00124	5.73885e-05	0.00123	3.35981e-05	0.0012	4.73264e-05	0.00121	3.4296e-05	0.00116	2.47042e-05	0.00112	5.83537e-05	0.000910691	7.82281e-05	48.6749	0.000251811	4.04961e-05	4.28384e-05	5.11486e-05	-0.000160506	1.94553e-05	-0.000599324
48.4746	0.000349531	9.39209e-05	9.45085e-05	8.92578e-05	-8.5646e-05	0.000174404	-0.00019074	5.14267e-05	-0.000869099	0.000157733	-0.0015	0.000144701	-0.00299	0.000240409	-0.00561	0.000106612	-0.00761	0.000218517	-0.0088	0.000298277	50.6181	0.0012	3.19456e-05	0.00108	4.15199e-05	0.000990928	0.000242047	0.00124	5.50355e-05	0.00123	3.28011e-05	0.0012	4.83122e-05	0.00121	3.58852e-05	0.00116	2.89164e-05	0.00113	5.61479e-05	0.000917729	7.69246e-05	48.7217	0.000280605	3.91708e-05	7.57275e-05	4.98246e-05	-0.000122797	1.88759e-05	-0.000552323
48.5209	0.000371691	9.43543e-05	0.000119909	8.03288e-05	-5.54554e-05	0.00017356	-0.000154845	4.695e-05	-0.000815554	0.000164507	-0.00143	0.000142348	-0.0029	0.000240202	-0.00549	0.000106564	-0.00748	0.000213068	-0.0087	0.000298171	50.6679	0.0012	3.09005e-05	0.00108	4.12956e-05	0.000990438	0.000247562	0.00125	5.2659e-05	0.00123	3.20006e-05	0.0012	4.92673e-05	0.00121	3.74598e-05	0.00116	3.29615e-05	0.00113	5.39196e-05	0.000924882	7.54174e-05	48.7685	0.000308666	3.79004e-05	0.000107874	4.85592e-05	-8.59211e-05	1.8587e-05	-0.000506346
48.5673	0.000393053	9.47512e-05	0.000144662	7.22828e-05	-2.61956e-05	0.000172337	-0.000119925	4.24555e-05	-0.000762896	0.000170689	-0.00136	0.000139987	-0.0028	0.000239953	-0.00536	0.000107197	-0.00736	0.000207286	-0.0086	0.000297954	50.7177	0.00121	2.9786e-05	0.00108	4.10743e-05	0.000990051	0.00025299	0.00125	5.02671e-05	0.00123	3.1191e-05	0.0012	5.01894e-05	0.00121	3.90141e-05	0.00117	3.68197e-05	0.00113	5.16838e-05	0.000932137	7.37325e-05	48.8152	0.000336005	3.66833e-05	0.000139285	4.73616e-05	-4.98671e-05	1.86163e-05	-0.000461378
48.6137	0.000413626	9.50969e-05	0.000168787	6.51742e-05	2.17581e-06	0.000170742	-8.59428e-05	3.80433e-05	-0.000711098	0.00017623	-0.0013	0.000137606	-0.0027	0.000239645	-0.00524	0.000108551	-0.00723	0.000201153	-0.0085	0.000297625	50.7675	0.00121	2.86076e-05	0.00108	4.08413e-05	0.000989772	0.000258318	0.00125	4.78697e-05	0.00123	3.03668e-05	0.00121	5.10764e-05	0.00121	4.05438e-05	0.00117	4.04723e-05	0.00114	4.94624e-05	0.000939482	7.19007e-05	48.862	0.000362636	3.55183e-05	0.000169966	4.62408e-05	-1.46225e-05	1.89719e-05	-0.000417399
48.6601	0.000433417	9.53878e-05	0.000192306	5.90434e-05	2.97043e-05	0.000168785	-5.28697e-05	3.38387e-05	-0.000660137	0.000181091	-0.00124	0.000135196	-0.00261	0.00023927	-0.00512	0.000110636	-0.0071	0.000194662	-0.00839	0.000297188	50.8173	0.00121	2.73729e-05	0.00108	4.05842e-05	0.000989606	0.000263533	0.00125	4.54786e-05	0.00123	2.95231e-05	0.00121	5.19265e-05	0.00121	4.20451e-05	0.00118	4.39015e-05	0.00114	4.72869e-05	0.0009469	6.99547e-05	48.9088	0.000388569	3.44039e-05	0.000199924	4.52056e-05	1.98252e-05	1.96408e-05	-0.000374394
48.7065	0.000452434	9.56314e-05	0.000215239	5.39107e-05	5.64319e-05	0.000166473	-2.0679e-05	3.00022e-05	-0.000609995	0.000185239	-0.00117	0.000132745	-0.00251	0.000238812	-0.005	0.000113427	-0.00697	0.000187818	-0.00829	0.000296649	50.8671	0.00122	2.60911e-05	0.00108	4.02929e-05	0.000989555	0.000268622	0.00125	4.31086e-05	0.00123	2.86553e-05	0.00121	5.27377e-05	0.00121	4.35139e-05	0.00118	4.70923e-05	0.00114	4.52006e-05	0.000954375	6.79301e-05	48.9556	0.000413818	3.33388e-05	0.000229165	4.42641e-05	5.34886e-05	2.0593e-05	-0.000332342
48.7529	0.000470684	9.58475e-05	0.000237608	4.97682e-05	8.24036e-05	0.000163818	1.06513e-05	2.67376e-05	-0.000560655	0.00018865	-0.00111	0.000130243	-0.00242	0.00023826	-0.00488	0.000116872	-0.00684	0.000180631	-0.00818	0.000296015	50.9168	0.00122	2.47729e-05	0.00108	3.99603e-05	0.000989624	0.000273573	0.00125	4.07778e-05	0.00123	2.77593e-05	0.00121	5.35093e-05	0.00122	4.49464e-05	0.00118	5.00316e-05	0.00115	4.32621e-05	0.000961884	6.58622e-05	49.0024	0.000438396	3.23217e-05	0.000257698	4.34236e-05	8.63814e-05	2.17871e-05	-0.000291225
48.7992	0.000488176	9.60657e-05	0.000259435	4.65744e-05	0.000107661	0.000160831	4.11381e-05	2.42826e-05	-0.000512107	0.000191309	-0.00105	0.000127679	-0.00233	0.000237599	-0.00477	0.000120891	-0.00671	0.000173119	-0.00807	0.000295297	50.9666	0.00122	2.34309e-05	0.00108	3.95822e-05	0.000989817	0.000278371	0.00125	3.85085e-05	0.00123	2.68315e-05	0.00122	5.42409e-05	0.00122	4.63388e-05	0.00119	5.27093e-05	0.00115	4.15465e-05	0.000969409	6.37849e-05	49.0491	0.000462313	3.13509e-05	0.000285528	4.26907e-05	0.000118516	2.31774e-05	-0.000251027
48.8456	0.000504919	9.63236e-05	0.00028074	4.42528e-05	0.000132246	0.000157529	7.07939e-05	2.28614e-05	-0.000464349	0.000193207	-0.000994408	0.000125048	-0.00224	0.000236806	-0.00465	0.000125392	-0.00658	0.000165307	-0.00796	0.000294505	51.0164	0.00122	2.20793e-05	0.00108	3.91571e-05	0.000990135	0.000283002	0.00125	3.63288e-05	0.00122	2.58691e-05	0.00122	5.49334e-05	0.00122	4.76882e-05	0.00119	5.5118e-05	0.00115	4.01451e-05	0.000976926	6.1731e-05	49.0959	0.000485585	3.04246e-05	0.000312663	4.207e-05	0.000149908	2.47204e-05	-0.000211728
48.892	0.000520932	9.66637e-05	0.000301549	4.26937e-05	0.000156199	0.000153932	9.96276e-05	2.25941e-05	-0.000417385	0.000194348	-0.000937044	0.000122346	-0.00216	0.000235865	-0.00454	0.00013027	-0.00645	0.000157223	-0.00785	0.000293647	51.0662	0.00123	2.07346e-05	0.00108	3.8686e-05	0.000990581	0.000287453	0.00126	3.42718e-05	0.00122	2.48701e-05	0.00122	5.55877e-05	0.00122	4.89926e-05	0.00119	5.72537e-05	0.00115	3.91587e-05	0.000984416	5.97305e-05	49.1427	0.000508221	2.95409e-05	0.000339111	4.15647e-05	0.000180569	2.63745e-05	-0.000173312
48.9384	0.000536239	9.71284e-05	0.000321892	4.17689e-05	0.000179557	0.000150058	0.000127645	2.34167e-05	-0.000371224	0.000194747	-0.000880824	0.000119565	-0.00207	0.000234753	-0.00442	0.000135421	-0.00632	0.000148897	-0.00774	0.000292729	51.116	0.00123	1.94158e-05	0.00109	3.81743e-05	0.000991156	0.000291708	0.00126	3.23775e-05	0.00122	2.38334e-05	0.00122	5.62048e-05	0.00122	5.02509e-05	0.00119	5.91154e-05	0.00116	3.86869e-05	0.000991859	5.78094e-05	49.1895	0.000530236	2.86968e-05	0.000364879	4.11763e-05	0.000210516	2.81028e-05	-0.000135761
48.9847	0.000550873	9.77566e-05	0.000341802	4.13465e-05	0.00020236	0.000145929	0.000154848	2.50975e-05	-0.000325882	0.000194423	-0.000825724	0.000116698	-0.00199	0.000233446	-0.00431	0.000140741	-0.00619	0.000140364	-0.00762	0.000291754	51.1658	0.00123	1.81442e-05	0.00109	3.76312e-05	0.00099186	0.000295752	0.00126	3.06921e-05	0.00122	2.27585e-05	0.00123	5.67852e-05	0.00122	5.14627e-05	0.0012	6.07058e-05	0.00116	3.8813e-05	0.000999236	5.59897e-05	49.2363	0.00055164	2.78901e-05	0.000389976	4.09039e-05	0.000239764	2.9873e-05	-9.90585e-05
49.0311	0.000564873	9.85834e-05	0.000361316	4.13027e-05	0.00022464	0.000141562	0.00018124	2.73375e-05	-0.000281385	0.000193401	-0.000771724	0.000113735	-0.0019	0.000231925	-0.0042	0.000146136	-0.00606	0.000131653	-0.00751	0.000290725	51.2156	0.00124	1.69434e-05	0.00109	3.70715e-05	0.000992692	0.000299572	0.00126	2.92665e-05	0.00122	2.16451e-05	0.00123	5.7329e-05	0.00122	5.26283e-05	0.0012	6.20313e-05	0.00116	3.95889e-05	0.00101	5.42886e-05	49.2831	0.000572448	2.71183e-05	0.000414411	4.07449e-05	0.000268329	3.16562e-05	-6.31868e-05
49.0775	0.000578283	9.96392e-05	0.000380471	4.15303e-05	0.000246429	0.000136976	0.000206828	2.98596e-05	-0.000237763	0.000191712	-0.00071881	0.000110665	-0.00182	0.000230161	-0.00409	0.000151523	-0.00593	0.000122793	-0.0074	0.000289644	51.2654	0.00124	1.584e-05	0.00109	3.65154e-05	0.00099365	0.000303152	0.00126	2.81539e-05	0.00122	2.04936e-05	0.00123	5.78355e-05	0.00122	5.37491e-05	0.0012	6.31032e-05	0.00116	4.10262e-05	0.00101	5.27216e-05	49.3298	0.000592671	2.63787e-05	0.000438193	4.06949e-05	0.000296227	3.34268e-05	-2.81297e-05
49.1239	0.00059115	0.000100949	0.000399305	4.19403e-05	0.000267754	0.000132182	0.000231619	3.24403e-05	-0.000195052	0.000189392	-0.000666967	0.000107476	-0.00175	0.00022813	-0.00398	0.000156831	-0.0058	0.000113812	-0.00728	0.000288508	51.3152	0.00124	1.48624e-05	0.00109	3.59889e-05	0.000994734	0.00030648	0.00126	2.74041e-05	0.00122	1.93049e-05	0.00123	5.8304e-05	0.00122	5.48267e-05	0.0012	6.39356e-05	0.00117	4.30952e-05	0.00102	5.13008e-05	49.3766	0.000612322	2.56687e-05	0.00046133	4.07483e-05	0.000323474	3.51618e-05	6.12835e-06
49.1703	0.000603519	0.000102529	0.000417853	4.24604e-05	0.000288637	0.000127192	0.000255621	3.49095e-05	-0.000153289	0.000186481	-0.000616185	0.00010416	-0.00167	0.000225804	-0.00387	0.000161997	-0.00567	0.000104737	-0.00717	0.000287315	51.3649	0.00124	1.404e-05	0.00109	3.5522e-05	0.000995942	0.000309543	0.00126	2.70559e-05	0.00121	1.80809e-05	0.00123	5.87326e-05	0.00122	5.5863e-05	0.00121	6.45462e-05	0.00117	4.57348e-05	0.00103	5.0035e-05	49.4234	0.000631414	2.49859e-05	0.000483834	4.08977e-05	0.000350088	3.68408e-05	3.96041e-05
49.2166	0.000615438	0.00010439	0.000436146	4.30311e-05	0.000309098	0.000122008	0.000278842	3.71391e-05	-0.00011251	0.000183025	-0.00056646	0.000100711	-0.00159	0.000223156	-0.00376	0.000166968	-0.00554	9.5601e-05	-0.00705	0.000286056	51.4147	0.00125	1.34003e-05	0.0011	3.51499e-05	0.000997272	0.000312327	0.00126	2.71309e-05	0.00121	1.68245e-05	0.00124	5.91197e-05	0.00123	5.686e-05	0.00121	6.49545e-05	0.00117	4.88658e-05	0.00103	4.89286e-05	49.4702	0.000649959	2.43277e-05	0.000505715	4.11364e-05	0.000376085	3.84458e-05	7.23131e-05
49.263	0.000626954	0.000106535	0.00045421	4.36042e-05	0.000329154	0.000116626	0.000301291	3.90299e-05	-7.27458e-05	0.000179069	-0.000517788	9.71278e-05	-0.00152	0.000220161	-0.00365	0.000171701	-0.00541	8.64397e-05	-0.00693	0.000284725	51.4645	0.00125	1.29656e-05	0.0011	3.49106e-05	0.000998722	0.000314823	0.00127	2.76286e-05	0.00121	1.55402e-05	0.00124	5.94636e-05	0.00123	5.78192e-05	0.00121	6.51812e-05	0.00117	5.24035e-05	0.00104	4.79805e-05	49.5169	0.00066797	2.36917e-05	0.000526984	4.14567e-05	0.000401482	3.99609e-05	0.000104271
49.3094	0.000638116	0.00010896	0.000472067	4.41414e-05	0.000348817	0.00011103	0.000322973	4.05019e-05	-3.40275e-05	0.000174661	-0.000470172	9.3413e-05	-0.00145	0.000216795	-0.00355	0.000176155	-0.00529	7.72972e-05	-0.00681	0.000283313	51.5143	0.00125	1.2749e-05	0.0011	3.48437e-05	0.001	0.000317019	0.00127	2.85281e-05	0.00121	1.42348e-05	0.00124	5.97636e-05	0.00123	5.87421e-05	0.00121	6.5248e-05	0.00118	5.62658e-05	0.00105	4.71851e-05	49.5637	0.00068546	2.30752e-05	0.000547655	4.18499e-05	0.000426294	4.13721e-05	0.000135492
49.3558	0.000648968	0.000111655	0.000489738	4.46122e-05	0.000368097	0.000105197	0.000343891	4.1489e-05	3.61965e-06	0.000169852	-0.000423611	8.95708e-05	-0.00138	0.00021304	-0.00344	0.000180302	-0.00516	6.82275e-05	-0.0067	0.00028181	51.5641	0.00125	1.27508e-05	0.0011	3.49885e-05	0.001	0.000318908	0.00127	2.97917e-05	0.00121	1.29179e-05	0.00124	6.00193e-05	0.00123	5.963e-05	0.00121	6.51756e-05	0.00118	6.03766e-05	0.00105	4.6531e-05	49.6105	0.00070244	2.24753e-05	0.00056774	4.2309e-05	0.00045054	4.26676e-05	0.000165994
49.4022	0.000659554	0.000114606	0.000507238	4.49916e-05	0.000387004	9.90968e-05	0.000364046	4.19367e-05	4.0174e-05	0.0001647	-0.000378106	8.56064e-05	-0.00131	0.000208875	-0.00334	0.000184113	-0.00503	5.93002e-05	-0.00658	0.000280201	51.6139	0.00125	1.29578e-05	0.00111	3.53812e-05	0.001	0.000320482	0.00127	3.13728e-05	0.00121	1.1603e-05	0.00125	6.02313e-05	0.00123	6.04837e-05	0.00122	6.49856e-05	0.00118	6.46674e-05	0.00106	4.60021e-05	49.6573	0.000718923	2.18885e-05	0.000587253	4.28272e-05	0.000474235	4.38382e-05	0.00019579
49.4485	0.00066991	0.000117797	0.000524581	4.52564e-05	0.000405542	9.26944e-05	0.000383437	4.1803e-05	7.5619e-05	0.000159262	-0.000333656	8.1526e-05	-0.00124	0.000204288	-0.00324	0.000187562	-0.00491	5.06088e-05	-0.00646	0.000278469	51.6637	0.00126	1.33452e-05	0.00111	3.60524e-05	0.00101	0.000321736	0.00127	3.32223e-05	0.0012	1.03088e-05	0.00125	6.04016e-05	0.00124	6.1303e-05	0.00122	6.46982e-05	0.00118	6.90768e-05	0.00107	4.55775e-05	49.7041	0.000734921	2.13113e-05	0.000606209	4.33981e-05	0.000497395	4.48763e-05	0.000224898
49.4949	0.000680068	0.00012121	0.000541773	4.53861e-05	0.000423717	8.59573e-05	0.000402062	4.10588e-05	0.000109944	0.0001536	-0.00029026	7.73362e-05	-0.00117	0.000199264	-0.00314	0.000190622	-0.00478	4.22922e-05	-0.00634	0.000276599	51.7135	0.00126	1.3881e-05	0.00111	3.70244e-05	0.00101	0.000322668	0.00127	3.52928e-05	0.0012	9.06314e-06	0.00125	6.0533e-05	0.00124	6.2087e-05	0.00122	6.43323e-05	0.00119	7.35512e-05	0.00107	4.52309e-05	49.7508	0.000750445	2.074e-05	0.000624623	4.40155e-05	0.000520036	4.57763e-05	0.000253331
49.5413	0.00069006	0.000124827	0.000558817	4.53621e-05	0.000441529	7.88532e-05	0.000419919	3.96895e-05	0.000143145	0.00014778	-0.000247917	7.30468e-05	-0.00111	0.000193799	-0.00304	0.000193264	-0.00466	3.45752e-05	-0.00623	0.000274572	51.7633	0.00126	1.45314e-05	0.00112	3.83104e-05	0.00101	0.000323278	0.00127	3.75405e-05	0.0012	7.90782e-06	0.00125	6.06302e-05	0.00124	6.28342e-05	0.00122	6.3905e-05	0.00119	7.80423e-05	0.00108	4.49342e-05	49.7976	0.00076551	2.01705e-05	0.000642511	4.46737e-05	0.000542175	4.65348e-05	0.000281105
49.5877	0.000699909	0.00012863	0.000575712	4.51674e-05	0.00045898	7.13566e-05	0.000437008	3.76984e-05	0.000175224	0.000141872	-0.000206629	6.86699e-05	-0.00104	0.000187891	-0.00294	0.000195457	-0.00454	2.78627e-05	-0.00611	0.000272377	51.813	0.00126	1.52639e-05	0.00112	3.99141e-05	0.00101	0.000323568	0.00127	3.99261e-05	0.0012	6.90791e-06	0.00125	6.06994e-05	0.00124	6.3543e-05	0.00122	6.34307e-05	0.00119	8.25072e-05	0.00108	4.46575e-05	49.8444	0.000780125	1.95999e-05	0.000659889	4.53665e-05	0.000563825	4.71502e-05	0.000308236
49.6341	0.000709639	0.000132599	0.000592457	4.47874e-05	0.000476065	6.34439e-05	0.000453328	3.51084e-05	0.000206185	0.000135955	-0.000166398	6.42233e-05	-0.000982066	0.000181544	-0.00284	0.000197177	-0.00441	2.28863e-05	-0.00599	0.000270002	51.8628	0.00126	1.60494e-05	0.00113	4.18307e-05	0.00101	0.000323541	0.00127	4.24145e-05	0.0012	6.16024e-06	0.00126	6.07477e-05	0.00124	6.42113e-05	0.00122	6.29211e-05	0.00119	8.69077e-05	0.00109	4.43726e-05	49.8912	0.000794305	1.90253e-05	0.000676773	4.6088e-05	0.000585	4.76226e-05	0.000334739
49.6804	0.000719274	0.00013671	0.000609047	4.42098e-05	0.000492783	5.51011e-05	0.000468884	3.19654e-05	0.00023604	0.000130116	-0.00012723	5.97322e-05	-0.000921259	0.000174778	-0.00274	0.000198402	-0.00429	2.06946e-05	-0.00587	0.000267443	51.9126	0.00126	1.68626e-05	0.00113	4.40483e-05	0.00102	0.000323204	0.00128	4.49741e-05	0.0012	5.78507e-06	0.00126	6.07828e-05	0.00125	6.48362e-05	0.00122	6.23855e-05	0.0012	9.12106e-05	0.00109	4.40543e-05	49.938	0.000808061	1.84446e-05	0.000693181	4.6832e-05	0.000605716	4.79536e-05	0.000360629
49.7268	0.00072884	0.000140936	0.000625481	4.34274e-05	0.00050913	4.63201e-05	0.00048368	2.83472e-05	0.000264806	0.000124448	-8.91363e-05	5.52326e-05	-0.000861765	0.000167617	-0.00265	0.000199119	-0.00418	2.18786e-05	-0.00575	0.000264698	51.9624	0.00126	1.76819e-05	0.00113	4.65503e-05	0.00102	0.000322564	0.00128	4.75762e-05	0.0012	5.87726e-06	0.00126	6.0813e-05	0.00125	6.54148e-05	0.00122	6.18303e-05	0.0012	9.53863e-05	0.0011	4.36827e-05	49.9847	0.000821407	1.78569e-05	0.00070913	4.75923e-05	0.000625984	4.8146e-05	0.000385921
49.7732	0.000738361	0.000145249	0.000641757	4.24381e-05	0.000525105	3.71048e-05	0.000497727	2.43842e-05	0.0002925	0.000119048	-5.21284e-05	5.0776e-05	-0.000803559	0.000160094	-0.00255	0.000199318	-0.00406	2.57425e-05	-0.00564	0.00026177	52.0122	0.00127	1.84891e-05	0.00114	4.93161e-05	0.00102	0.000321629	0.00128	5.01948e-05	0.0012	6.43961e-06	0.00126	6.08467e-05	0.00125	6.59439e-05	0.00122	6.12608e-05	0.0012	9.94097e-05	0.0011	4.32457e-05	50.0315	0.000834355	1.72628e-05	0.000724638	4.83626e-05	0.000645817	4.82036e-05	0.00041063
49.8196	0.00074786	0.000149616	0.000657868	4.12437e-05	0.000540707	2.74694e-05	0.000511043	2.03058e-05	0.000319145	0.000114011	-1.62215e-05	4.64353e-05	-0.000746618	0.00015225	-0.00245	0.000198992	-0.00394	3.10958e-05	-0.00552	0.00025867	52.062	0.00127	1.92698e-05	0.00114	5.23233e-05	0.00102	0.000320409	0.00128	5.28071e-05	0.00119	7.38776e-06	0.00127	6.08925e-05	0.00125	6.64197e-05	0.00122	6.06807e-05	0.0012	0.00010326	0.00111	4.2739e-05	50.0783	0.00084692	1.66652e-05	0.000739721	4.91368e-05	0.000665228	4.8131e-05	0.000434771
49.866	0.000757356	0.000154006	0.000673807	3.98486e-05	0.000555936	1.74432e-05	0.000523655	1.65528e-05	0.000344768	0.000109425	1.85654e-05	4.23118e-05	-0.000690917	0.00014413	-0.00236	0.000198139	-0.00383	3.7116e-05	-0.0054	0.000255416	52.1118	0.00127	2.00114e-05	0.00115	5.55484e-05	0.00103	0.000318912	0.00128	5.53928e-05	0.00119	8.61694e-06	0.00127	6.09595e-05	0.00126	6.68386e-05	0.00122	6.00931e-05	0.00121	0.000106922	0.00111	4.2166e-05	50.1251	0.000859113	1.60689e-05	0.000754397	4.99088e-05	0.000684226	4.79334e-05	0.000458357
49.9123	0.000766863	0.000158388	0.000689567	3.82604e-05	0.000570789	7.08435e-06	0.000535596	1.39937e-05	0.000369398	0.000105363	5.22103e-05	3.85401e-05	-0.00063644	0.000135785	-0.00227	0.000196762	-0.00372	4.33625e-05	-0.00529	0.000252034	52.1616	0.00127	2.07044e-05	0.00115	5.89673e-05	0.00103	0.00031715	0.00128	5.79354e-05	0.00119	1.00455e-05	0.00127	6.10563e-05	0.00126	6.71962e-05	0.00123	5.95019e-05	0.00121	0.000110383	0.00111	4.15368e-05	50.1719	0.000870951	1.54816e-05	0.000768684	5.06724e-05	0.000702823	4.76177e-05	0.000481402
49.9587	0.000776395	0.000162727	0.000705137	3.64904e-05	0.000585262	3.77178e-06	0.000546909	1.38701e-05	0.000393073	0.000101875	8.46942e-05	3.52873e-05	-0.000583164	0.000127267	-0.00218	0.000194867	-0.0036	4.96024e-05	-0.00517	0.000248553	52.2114	0.00127	2.13407e-05	0.00116	6.25549e-05	0.00103	0.000315131	0.00128	6.04208e-05	0.00119	1.16203e-05	0.00127	6.11919e-05	0.00126	6.74884e-05	0.00123	5.89119e-05	0.00121	0.000113637	0.00112	4.08658e-05	50.2186	0.000882446	1.49142e-05	0.000782598	5.14216e-05	0.000721028	4.71907e-05	0.00050392
50.0051	0.00078596	0.000166987	0.000720506	3.45543e-05	0.000599355	1.46334e-05	0.000557646	1.66094e-05	0.000415835	9.89855e-05	0.000116004	3.27437e-05	-0.000531071	0.000118629	-0.00209	0.000192463	-0.00349	5.57033e-05	-0.00505	0.000245004	52.2611	0.00127	2.19146e-05	0.00116	6.6287e-05	0.00104	0.000312863	0.00128	6.28368e-05	0.00119	1.33086e-05	0.00127	6.13738e-05	0.00126	6.77108e-05	0.00123	5.83307e-05	0.00121	0.000116676	0.00112	4.01706e-05	50.2654	0.000893613	1.4381e-05	0.000796157	5.21501e-05	0.00073885	4.66602e-05	0.000525923
50.0515	0.000795559	0.000171135	0.000735655	3.24755e-05	0.000613069	2.57323e-05	0.000567866	2.13469e-05	0.000437731	9.66884e-05	0.000146131	3.10916e-05	-0.000480142	0.000109921	-0.002	0.000189558	-0.00339	6.15853e-05	-0.00494	0.000241416	52.3109	0.00127	2.2422e-05	0.00116	7.01403e-05	0.00104	0.000310354	0.00129	6.51727e-05	0.00119	1.50904e-05	0.00127	6.16079e-05	0.00127	6.78593e-05	0.00123	5.77682e-05	0.00122	0.000119496	0.00113	3.94718e-05	50.3122	0.000904466	1.39003e-05	0.000809378	5.28517e-05	0.000756299	4.6034e-05	0.000547425
50.0979	0.000805188	0.000175142	0.000750563	3.02908e-05	0.00062641	3.69306e-05	0.000577635	2.71672e-05	0.000458817	9.49443e-05	0.000175078	3.04542e-05	-0.000430362	0.000101193	-0.00191	0.000186162	-0.00328	6.7201e-05	-0.00483	0.000237818	52.3607	0.00127	2.28606e-05	0.00117	7.40934e-05	0.00104	0.00030761	0.00129	6.74193e-05	0.00119	1.69536e-05	0.00128	6.18985e-05	0.00127	6.79301e-05	0.00123	5.72371e-05	0.00122	0.00012209	0.00113	3.87931e-05	50.359	0.000915019	1.34938e-05	0.000822277	5.35209e-05	0.000773383	4.53207e-05	0.000568438
50.1442	0.00081484	0.000178987	0.000765202	2.80556e-05	0.000639385	4.814e-05	0.000587022	3.35508e-05	0.000479148	9.36873e-05	0.000202849	3.08485e-05	-0.000381722	9.2488e-05	-0.00182	0.000182284	-0.00318	7.25231e-05	-0.00471	0.000234234	52.4105	0.00127	2.32292e-05	0.00117	7.8126e-05	0.00104	0.000304638	0.00129	6.95684e-05	0.00119	1.88904e-05	0.00128	6.22484e-05	0.00127	6.79199e-05	0.00123	5.67535e-05	0.00122	0.000124454	0.00113	3.81609e-05	50.4058	0.000925286	1.31859e-05	0.000834872	5.41521e-05	0.000790108	4.4528e-05	0.000588973
50.1906	0.000824503	0.000182649	0.000779545	2.58496e-05	0.000652	5.92711e-05	0.000596101	4.02166e-05	0.000498783	9.28292e-05	0.000229459	3.21778e-05	-0.000334213	8.38446e-05	-0.00173	0.000177936	-0.00307	7.75383e-05	-0.0046	0.000230692	52.4603	0.00127	2.35282e-05	0.00118	8.22188e-05	0.00105	0.000301443	0.00129	7.16126e-05	0.00119	2.08957e-05	0.00128	6.26594e-05	0.00128	6.78255e-05	0.00123	5.63367e-05	0.00122	0.000126583	0.00114	3.76018e-05	50.4525	0.00093528	1.30022e-05	0.000847177	5.47402e-05	0.000806481	4.36644e-05	0.000609044
50.237	0.000834163	0.000186111	0.000793559	2.37828e-05	0.000664262	7.02352e-05	0.000604941	4.69933e-05	0.000517782	9.22678e-05	0.000254927	3.42712e-05	-0.000287827	7.53012e-05	-0.00165	0.000173134	-0.00297	8.22428e-05	-0.00449	0.000227217	52.5101	0.00127	2.37593e-05	0.00118	8.63537e-05	0.00105	0.00029803	0.00129	7.35455e-05	0.00119	2.29657e-05	0.00128	6.31321e-05	0.00128	6.76435e-05	0.00123	5.60091e-05	0.00122	0.000128474	0.00114	3.7142e-05	50.4993	0.000945013	1.29672e-05	0.000859211	5.52801e-05	0.000822509	4.27368e-05	0.00062866
50.2834	0.000843801	0.000189358	0.000807216	2.19953e-05	0.00067618	8.09455e-05	0.00061361	5.37611e-05	0.000536205	9.18916e-05	0.000279281	3.69395e-05	-0.000242563	6.68887e-05	-0.00157	0.000167897	-0.00287	8.66422e-05	-0.00438	0.000223829	52.5599	0.00127	2.39248e-05	0.00119	9.05137e-05	0.00105	0.000294405	0.00129	7.53617e-05	0.00119	2.50972e-05	0.00128	6.36661e-05	0.00128	6.73702e-05	0.00122	5.57954e-05	0.00123	0.000130121	0.00115	3.6807e-05	50.5461	0.000954497	1.31014e-05	0.000870988	5.57671e-05	0.000838198	4.17515e-05	0.000647834
50.3297	0.000853396	0.000192373	0.000820488	2.06515e-05	0.000687766	9.13234e-05	0.000622169	6.04267e-05	0.000554113	9.15879e-05	0.000302552	4.00164e-05	-0.000198416	5.86385e-05	-0.00148	0.000162252	-0.00277	9.07481e-05	-0.00427	0.000220547	52.6097	0.00127	2.40265e-05	0.00119	9.46828e-05	0.00106	0.000290571	0.00129	7.70575e-05	0.00119	2.72877e-05	0.00128	6.426e-05	0.00128	6.7002e-05	0.00122	5.57222e-05	0.00123	0.000131523	0.00115	3.66207e-05	50.5929	0.000963742	1.34179e-05	0.000882523	5.61961e-05	0.000853551	4.07142e-05	0.000666575
50.3761	0.000862928	0.000195145	0.00083335	1.99175e-05	0.000699039	0.000101298	0.000630677	6.69124e-05	0.000571563	9.12496e-05	0.000324775	4.33745e-05	-0.000155388	5.05798e-05	-0.0014	0.000156225	-0.00268	9.45782e-05	-0.00416	0.000217382	52.6594	0.00127	2.40664e-05	0.0012	9.88452e-05	0.00106	0.000286533	0.0013	7.86301e-05	0.00119	2.95353e-05	0.00128	6.49115e-05	0.00129	6.65352e-05	0.00122	5.58156e-05	0.00123	0.000132677	0.00116	3.66004e-05	50.6397	0.000972756	1.3921e-05	0.000893832	5.65634e-05	0.000868573	3.96297e-05	0.000684894
50.4225	0.00087238	0.000197661	0.000845779	1.99164e-05	0.000710016	0.000110809	0.000639187	7.31517e-05	0.000588607	9.07814e-05	0.000345986	4.69211e-05	-0.000113482	4.27391e-05	-0.00132	0.000149849	-0.00258	9.81563e-05	-0.00405	0.00021434	52.7092	0.00127	2.40452e-05	0.0012	0.000102986	0.00106	0.000282295	0.0013	8.00786e-05	0.00119	3.18376e-05	0.00129	6.56173e-05	0.00129	6.59669e-05	0.00122	5.60996e-05	0.00123	0.00013358	0.00116	3.67562e-05	50.6864	0.00098155	1.46058e-05	0.000904928	5.68648e-05	0.00088327	3.85023e-05	0.000702802
50.4689	0.000881737	0.000199915	0.000857758	2.06774e-05	0.000720721	0.000119803	0.000647748	7.90886e-05	0.000605293	9.0104e-05	0.000366226	5.05918e-05	-7.27015e-05	3.51556e-05	-0.00124	0.00014316	-0.00249	0.000101512	-0.00394	0.000211424	52.759	0.00127	2.39638e-05	0.00121	0.00010709	0.00107	0.00027786	0.0013	8.14022e-05	0.00119	3.41924e-05	0.00129	6.63738e-05	0.00129	6.52948e-05	0.00122	5.65954e-05	0.00123	0.000134224	0.00117	3.70874e-05	50.7332	0.000990132	1.54604e-05	0.000915825	5.7098e-05	0.000897645	3.73359e-05	0.000720308
50.5153	0.000890986	0.000201902	0.000869272	2.21213e-05	0.00073118	0.000128239	0.000656406	8.46765e-05	0.000621661	8.91571e-05	0.000385537	5.43429e-05	-3.30477e-05	2.78873e-05	-0.00117	0.000136199	-0.00239	0.000104674	-0.00383	0.000208637	52.8088	0.00126	2.38229e-05	0.00121	0.000111143	0.00107	0.000273233	0.0013	8.26006e-05	0.00119	3.65971e-05	0.00129	6.71774e-05	0.0013	6.45169e-05	0.00122	5.732e-05	0.00123	0.000134603	0.00117	3.75822e-05	50.78	0.000998508	1.64678e-05	0.000926536	5.72606e-05	0.000911702	3.6134e-05	0.00073742
50.5617	0.000900119	0.000203619	0.000880314	2.40969e-05	0.000741422	0.000136085	0.0006652	8.98768e-05	0.000637744	8.79023e-05	0.000403964	5.81447e-05	5.481e-06	2.10584e-05	-0.00109	0.000129012	-0.0023	0.000107667	-0.00372	0.000205985	52.8586	0.00126	2.3624e-05	0.00121	0.000115129	0.00107	0.000268418	0.0013	8.36737e-05	0.00119	3.90488e-05	0.00129	6.80249e-05	0.0013	6.36315e-05	0.00122	5.82852e-05	0.00123	0.000134705	0.00118	3.82178e-05	50.8268	0.00101	1.7608e-05	0.000937074	5.7351e-05	0.000925444	3.49002e-05	0.000754147
50.608	0.000909126	0.000205068	0.000890878	2.64331e-05	0.000751472	0.000143318	0.000674163	9.46587e-05	0.00065357	8.63227e-05	0.000421554	6.19748e-05	4.28911e-05	1.49935e-05	-0.00102	0.000121653	-0.00222	0.000110506	-0.00362	0.000203472	52.9084	0.00126	2.33686e-05	0.00122	0.000119035	0.00108	0.000263422	0.0013	8.46215e-05	0.00119	4.15447e-05	0.00129	6.89131e-05	0.0013	6.26373e-05	0.00122	5.94984e-05	0.00124	0.000134518	0.00118	3.89625e-05	50.8736	0.00101	1.88599e-05	0.000947451	5.73683e-05	0.000938875	3.3638e-05	0.000770496
50.6544	0.000918	0.000206253	0.000900965	2.89768e-05	0.000761361	0.000149921	0.000683326	9.89988e-05	0.000669163	8.44187e-05	0.000438356	6.58146e-05	7.91906e-05	1.06609e-05	-0.000947998	0.000114188	-0.00213	0.000113196	-0.00351	0.000201101	52.9582	0.00126	2.30589e-05	0.00122	0.000122845	0.00108	0.000258252	0.00131	8.54443e-05	0.00119	4.40815e-05	0.00129	6.98386e-05	0.0013	6.15344e-05	0.00122	6.09621e-05	0.00124	0.000134027	0.00118	3.97789e-05	50.9203	0.00102	2.02023e-05	0.000957677	5.73118e-05	0.000951997	3.23511e-05	0.000786475
50.7008	0.000926735	0.000207184	0.000910576	3.16021e-05	0.000771119	0.000155883	0.000692711	0.000102883	0.000684539	8.22057e-05	0.000454421	6.96451e-05	0.000114384	1.01301e-05	-0.000877972	0.000106693	-0.00204	0.000115731	-0.00341	0.000198875	53.008	0.00126	2.2697e-05	0.00123	0.000126546	0.00108	0.000252914	0.00131	8.61422e-05	0.00119	4.66554e-05	0.00129	7.07984e-05	0.00131	6.03233e-05	0.00122	6.26755e-05	0.00124	0.000133215	0.00119	4.06289e-05	50.9671	0.00103	2.16153e-05	0.000967764	5.71808e-05	0.000964812	3.10434e-05	0.00080209
50.7472	0.000935325	0.000207875	0.000919712	3.42118e-05	0.000780774	0.000161198	0.000702336	0.000106304	0.000699711	7.97109e-05	0.000469801	7.34449e-05	0.000148479	1.36002e-05	-0.000809638	9.92632e-05	-0.00196	0.000118096	-0.00331	0.000196795	53.0578	0.00126	2.22847e-05	0.00123	0.000130121	0.00109	0.000247416	0.00131	8.67158e-05	0.00119	4.92614e-05	0.00129	7.17895e-05	0.00131	5.90057e-05	0.00122	6.4635e-05	0.00124	0.000132063	0.00119	4.14785e-05	51.0139	0.00104	2.30796e-05	0.000977721	5.69748e-05	0.000977323	2.97199e-05	0.000817347
50.7936	0.000943768	0.00020834	0.000928375	3.67329e-05	0.000790355	0.000165863	0.000712213	0.000109263	0.000714684	7.69695e-05	0.000484552	7.71887e-05	0.00018148	1.88349e-05	-0.000743006	9.20117e-05	-0.00188	0.000120273	-0.00321	0.000194861	53.1076	0.00126	2.18227e-05	0.00123	0.000133559	0.00109	0.000241765	0.00131	8.7166e-05	0.00119	5.18938e-05	0.00129	7.28091e-05	0.00131	5.75843e-05	0.00122	6.68331e-05	0.00124	0.00013055	0.0012	4.23006e-05	51.0607	0.00104	2.45778e-05	0.000987557	5.66939e-05	0.00098953	2.8386e-05	0.000832253
50.8399	0.000952063	0.000208598	0.00093657	3.9112e-05	0.00079989	0.000169881	0.000722343	0.000111765	0.000729457	7.40244e-05	0.000498729	8.08461e-05	0.000213392	2.46305e-05	-0.000678077	8.50762e-05	-0.00179	0.000122238	-0.00311	0.000193072	53.1573	0.00126	2.13107e-05	0.00124	0.000136845	0.00109	0.000235971	0.00131	8.74934e-05	0.0012	5.45456e-05	0.0013	7.38545e-05	0.00131	5.60623e-05	0.00121	6.92601e-05	0.00124	0.000128657	0.0012	4.30769e-05	51.1075	0.00105	2.60942e-05	0.00099728	5.63382e-05	0.001	2.70476e-05	0.000846813
50.8863	0.000960211	0.000208662	0.000944305	4.13118e-05	0.000809406	0.00017326	0.000732721	0.000113815	0.000744022	7.09221e-05	0.000512391	8.43833e-05	0.000244224	3.05904e-05	-0.000614848	7.86216e-05	-0.00172	0.000123964	-0.00301	0.000191426	53.2071	0.00125	2.07477e-05	0.00124	0.000139967	0.0011	0.000230043	0.00131	8.76988e-05	0.0012	5.72088e-05	0.0013	7.49223e-05	0.00132	5.44442e-05	0.00121	7.19027e-05	0.00124	0.000126363	0.00121	4.3799e-05	51.1542	0.00106	2.76144e-05	0.00101	5.59088e-05	0.00101	2.57111e-05	0.000861032
50.9327	0.000968215	0.000208546	0.000951593	4.33076e-05	0.000818926	0.000176015	0.000743334	0.00011542	0.000758363	6.77148e-05	0.000525595	8.77654e-05	0.000273989	3.65693e-05	-0.00055331	7.28393e-05	-0.00164	0.000125429	-0.00291	0.00018992	53.2569	0.00125	2.01323e-05	0.00125	0.000142913	0.0011	0.00022399	0.00132	8.77832e-05	0.0012	5.98749e-05	0.0013	7.60093e-05	0.00132	5.27351e-05	0.00121	7.4745e-05	0.00124	0.000123652	0.00121	4.44687e-05	51.201	0.00107	2.9126e-05	0.00102	5.54072e-05	0.00102	2.43838e-05	0.000874916
50.9791	0.000976081	0.000208256	0.000958454	4.50825e-05	0.000828472	0.000178165	0.000754165	0.000116591	0.000772459	6.44611e-05	0.000538397	9.0957e-05	0.000302703	4.25007e-05	-0.00049345	6.79433e-05	-0.00156	0.00012661	-0.00281	0.000188551	53.3067	0.00125	1.94627e-05	0.00125	0.000145672	0.00111	0.000217823	0.00132	8.77471e-05	0.0012	6.25343e-05	0.0013	7.71112e-05	0.00132	5.09409e-05	0.00121	7.77689e-05	0.00124	0.000120509	0.00122	4.50989e-05	51.2478	0.00107	3.06172e-05	0.00103	5.48357e-05	0.00104	2.30731e-05	0.00088847
51.0254	0.000983819	0.000207793	0.000964912	4.66255e-05	0.000838058	0.000179739	0.000765194	0.000117336	0.000786286	6.12232e-05	0.00055085	9.39237e-05	0.000330387	4.83431e-05	-0.000435251	6.41475e-05	-0.00149	0.000127493	-0.00272	0.000187319	53.3565	0.00125	1.87371e-05	0.00125	0.000148234	0.00111	0.000211552	0.00132	8.75909e-05	0.0012	6.51767e-05	0.0013	7.82232e-05	0.00132	4.90683e-05	0.00121	8.0953e-05	0.00125	0.000116924	0.00122	4.57116e-05	51.2946	0.00108	3.20784e-05	0.00104	5.41972e-05	0.00105	2.1786e-05	0.0009017
51.0718	0.000991442	0.000207152	0.000970993	4.79307e-05	0.000847697	0.00018077	0.000776404	0.000117666	0.000799811	5.80671e-05	0.000563009	9.66318e-05	0.000357071	5.40701e-05	-0.000378695	6.1631e-05	-0.00141	0.000128064	-0.00262	0.000186225	53.4063	0.00125	1.79548e-05	0.00126	0.000150589	0.00111	0.000205187	0.00132	8.7314e-05	0.0012	6.77913e-05	0.0013	7.93398e-05	0.00133	4.71251e-05	0.00121	8.42722e-05	0.00125	0.000112892	0.00123	4.63371e-05	51.3413	0.00109	3.35009e-05	0.00104	5.34948e-05	0.00106	2.05301e-05	0.00091461
51.1182	0.000998964	0.000206328	0.000976729	4.89998e-05	0.000857397	0.000181299	0.000787775	0.000117593	0.000813004	5.50584e-05	0.000574926	9.90473e-05	0.000382786	5.96611e-05	-0.000323763	6.04905e-05	-0.00134	0.000128319	-0.00253	0.000185273	53.4561	0.00124	1.71177e-05	0.00126	0.000152729	0.00112	0.00019874	0.00132	8.6915e-05	0.0012	7.03678e-05	0.0013	8.04544e-05	0.00133	4.51195e-05	0.00121	8.76973e-05	0.00125	0.000108407	0.00123	4.70092e-05	51.3881	0.00109	3.4877e-05	0.00105	5.27323e-05	0.00107	1.93129e-05	0.000927205
51.1646	0.00101	0.00020531	0.000982155	4.98444e-05	0.000867162	0.000181375	0.000799286	0.000117132	0.000825831	5.22601e-05	0.000586655	0.000101138	0.000407571	6.51001e-05	-0.000270436	6.07009e-05	-0.00127	0.000128256	-0.00244	0.000184467	53.5059	0.00124	1.62308e-05	0.00126	0.000154646	0.00112	0.000192222	0.00132	8.63918e-05	0.00121	7.28969e-05	0.0013	8.15605e-05	0.00133	4.306e-05	0.00121	9.11951e-05	0.00125	0.000103472	0.00124	4.77651e-05	51.4349	0.0011	3.61997e-05	0.00106	5.19134e-05	0.00108	1.81416e-05	0.000939492
51.211	0.00101	0.000204092	0.000987308	5.04857e-05	0.000876992	0.000181052	0.000810916	0.000116302	0.000838259	4.97295e-05	0.000598245	0.000102877	0.00043147	7.03752e-05	-0.000218694	6.21145e-05	-0.0012	0.00012788	-0.00235	0.000183808	53.5556	0.00124	1.53046e-05	0.00127	0.000156334	0.00112	0.000185645	0.00133	8.57418e-05	0.00121	7.53699e-05	0.0013	8.26509e-05	0.00133	4.09552e-05	0.00121	9.47292e-05	0.00125	9.80929e-05	0.00124	4.86428e-05	51.4817	0.00111	3.7463e-05	0.00107	5.10421e-05	0.00109	1.70233e-05	0.000951477
51.2573	0.00102	0.000202672	0.000992226	5.09522e-05	0.000886885	0.000180391	0.000822642	0.000115126	0.000850257	4.75154e-05	0.000609747	0.00010424	0.000454531	7.54747e-05	-0.000168513	6.44992e-05	-0.00113	0.000127204	-0.00226	0.000183299	53.6054	0.00124	1.43566e-05	0.00127	0.000157788	0.00113	0.000179022	0.00133	8.49632e-05	0.00121	7.77795e-05	0.0013	8.37185e-05	0.00134	3.88137e-05	0.00121	9.82616e-05	0.00125	9.22814e-05	0.00125	4.96803e-05	51.5285	0.00111	3.86622e-05	0.00108	5.01221e-05	0.0011	1.59653e-05	0.000963164
51.3037	0.00103	0.000201047	0.000996946	5.12756e-05	0.000896839	0.000179455	0.000834439	0.000113632	0.000861798	4.56545e-05	0.000621208	0.000105206	0.000476804	8.03867e-05	-0.000119871	6.75847e-05	-0.00107	0.000126248	-0.00217	0.000182934	53.6552	0.00124	1.34134e-05	0.00127	0.000159006	0.00113	0.000172367	0.00133	8.40545e-05	0.00121	8.01195e-05	0.00131	8.47555e-05	0.00134	3.66442e-05	0.00121	0.000101753	0.00125	8.60574e-05	0.00125	5.0914e-05	51.5752	0.00112	3.97932e-05	0.00109	4.91575e-05	0.0011	1.49756e-05	0.000974561
51.3501	0.00104	0.000199226	0.001	5.14907e-05	0.000906847	0.000178308	0.000846287	0.00011185	0.000872857	4.4167e-05	0.000632672	0.00010576	0.000498341	8.50974e-05	-7.27417e-05	7.11082e-05	-0.001	0.000125035	-0.00209	0.000182707	53.705	0.00124	1.25148e-05	0.00127	0.000159987	0.00114	0.000165693	0.00133	8.30147e-05	0.00121	8.23842e-05	0.00131	8.5754e-05	0.00134	3.4455e-05	0.00121	0.000105164	0.00126	7.94468e-05	0.00125	5.23768e-05	51.622	0.00112	4.08531e-05	0.0011	4.81525e-05	0.00111	1.40625e-05	0.000985674
51.3965	0.00104	0.000197217	0.00101	5.16339e-05	0.000916904	0.000177014	0.000858164	0.000109819	0.000883411	4.30543e-05	0.000644178	0.000105895	0.00051919	8.95905e-05	-2.71015e-05	7.48353e-05	-0.000938864	0.000123593	-0.002	0.000182601	53.7548	0.00123	1.17164e-05	0.00127	0.000160731	0.00114	0.000159013	0.00133	8.18439e-05	0.00122	8.45685e-05	0.00131	8.67065e-05	0.00134	3.22545e-05	0.00121	0.000108458	0.00126	7.24838e-05	0.00126	5.40942e-05	51.6688	0.00113	4.18403e-05	0.00111	4.71121e-05	0.00112	1.32364e-05	0.000996511
51.4429	0.00105	0.000195035	0.00101	5.17445e-05	0.000927001	0.000175634	0.000870046	0.000107577	0.000893444	4.22967e-05	0.000655762	0.000105606	0.000539401	9.3848e-05	1.70758e-05	7.85737e-05	-0.000876438	0.000121949	-0.00192	0.000182596	53.8046	0.00123	1.10938e-05	0.00128	0.000161239	0.00115	0.000152342	0.00133	8.05427e-05	0.00122	8.66683e-05	0.00131	8.76059e-05	0.00135	3.00506e-05	0.00121	0.000111603	0.00126	6.52097e-05	0.00126	5.60821e-05	51.7156	0.00114	4.27539e-05	0.00112	4.60411e-05	0.00113	1.25092e-05	0.00101
51.4892	0.00106	0.000192697	0.00101	5.18647e-05	0.000937126	0.000174227	0.000881912	0.000105165	0.00090294	4.18538e-05	0.000667459	0.000104893	0.000559019	9.78512e-05	5.98121e-05	8.21658e-05	-0.000815319	0.000120131	-0.00184	0.000182662	53.8544	0.00123	1.0737e-05	0.00128	0.000161516	0.00115	0.000145694	0.00134	7.91122e-05	0.00122	8.86799e-05	0.00131	8.84457e-05	0.00135	2.7851e-05	0.00121	0.000114567	0.00126	5.76762e-05	0.00127	5.83439e-05	51.7624	0.00114	4.35942e-05	0.00112	4.4945e-05	0.00114	1.18961e-05	0.00102
51.5356	0.00106	0.000190219	0.00102	5.20399e-05	0.000947264	0.00017284	0.000893736	0.000102624	0.000911896	4.16709e-05	0.000679298	0.00010376	0.000578092	0.000101582	0.00010113	8.54931e-05	-0.000755513	0.000118176	-0.00176	0.000182761	53.9042	0.00123	1.07352e-05	0.00128	0.000161564	0.00115	0.000139081	0.00134	7.75541e-05	0.00122	9.06004e-05	0.00131	8.92193e-05	0.00135	2.56642e-05	0.00121	0.000117326	0.00127	4.99492e-05	0.00127	6.08738e-05	51.8092	0.00115	4.4362e-05	0.00113	4.38298e-05	0.00114	1.14151e-05	0.00103
51.582	0.00107	0.000187622	0.00102	5.23184e-05	0.000957396	0.000171519	0.000905496	9.99909e-05	0.00092031	4.16856e-05	0.000691305	0.00010221	0.000596665	0.000105026	0.000141054	8.8469e-05	-0.00069703	0.000116119	-0.00168	0.000182854	53.954	0.00123	1.11499e-05	0.00128	0.000161389	0.00116	0.000132518	0.00134	7.58708e-05	0.00123	9.24274e-05	0.00131	8.99207e-05	0.00135	2.35002e-05	0.00121	0.000119855	0.00127	4.21207e-05	0.00127	6.36603e-05	51.8559	0.00115	4.50589e-05	0.00114	4.2703e-05	0.00115	1.10867e-05	0.00104
51.6284	0.00108	0.000184923	0.00103	5.2746e-05	0.000967501	0.000170297	0.000917163	9.73034e-05	0.00092819	4.18357e-05	0.000703499	0.00010025	0.000614781	0.000108175	0.000179602	9.10245e-05	-0.000639888	0.000114002	-0.0016	0.000182898	54.0037	0.00123	1.19945e-05	0.00128	0.000160998	0.00116	0.000126017	0.00134	7.40658e-05	0.00123	9.41585e-05	0.00131	9.0543e-05	0.00136	2.1371e-05	0.00121	0.000122139	0.00127	3.43379e-05	0.00127	6.66884e-05	51.9027	0.00116	4.56873e-05	0.00115	4.15731e-05	0.00116	1.09324e-05	0.00105
51.6748	0.00109	0.000182139	0.00103	5.33626e-05	0.000977561	0.000169198	0.000928709	9.45953e-05	0.000935552	4.20657e-05	0.000715893	9.78879e-05	0.000632485	0.000111023	0.0002168	9.31119e-05	-0.00058411	0.000111868	-0.00153	0.000182854	54.0535	0.00122	1.32362e-05	0.00128	0.000160397	0.00117	0.000119594	0.00134	7.21436e-05	0.00123	9.57916e-05	0.00131	9.10798e-05	0.00136	1.9292e-05	0.00121	0.000124164	0.00127	2.68823e-05	0.00128	6.99409e-05	51.9495	0.00116	4.62498e-05	0.00116	4.04503e-05	0.00117	1.09714e-05	0.00106
51.7211	0.00109	0.000179281	0.00104	5.41994e-05	0.00098756	0.000168233	0.000940104	9.18982e-05	0.000942422	4.23305e-05	0.000728491	9.51315e-05	0.000649817	0.00011357	0.000252675	9.4695e-05	-0.000529722	0.000109758	-0.00146	0.000182681	54.1033	0.00122	1.48168e-05	0.00129	0.000159594	0.00117	0.000113266	0.00134	7.01097e-05	0.00123	9.73251e-05	0.00131	9.15246e-05	0.00136	1.72838e-05	0.00121	0.000125923	0.00128	2.03878e-05	0.00128	7.3398e-05	51.9963	0.00117	4.67496e-05	0.00117	3.93462e-05	0.00117	1.12188e-05	0.00107
51.7675	0.0011	0.000176361	0.00104	5.52766e-05	0.000997486	0.000167402	0.000951322	8.92395e-05	0.000948831	4.2594e-05	0.000741295	9.19897e-05	0.000666815	0.000115824	0.000287259	9.57528e-05	-0.000476751	0.000107712	-0.00138	0.000182337	54.1531	0.00122	1.6673e-05	0.00129	0.0001586	0.00118	0.00010705	0.00134	6.79702e-05	0.00124	9.87579e-05	0.00131	9.18712e-05	0.00136	1.53752e-05	0.00121	0.000127412	0.00128	1.63325e-05	0.00128	7.7039e-05	52.0431	0.00117	4.71903e-05	0.00117	3.8274e-05	0.00118	1.16812e-05	0.00107
51.8139	0.00111	0.000173387	0.00105	5.66011e-05	0.00101	0.000166695	0.000962334	8.66412e-05	0.000954817	4.28295e-05	0.000754297	8.8475e-05	0.000683514	0.000117799	0.000320587	9.62712e-05	-0.00042522	0.000105769	-0.00131	0.000181784	54.2029	0.00122	1.87483e-05	0.00129	0.000157425	0.00118	0.000100968	0.00134	6.5732e-05	0.00124	0.00010009	0.00131	9.21143e-05	0.00137	1.3607e-05	0.00121	0.000128633	0.00128	1.6804e-05	0.00128	8.08411e-05	52.0898	0.00118	4.75758e-05	0.00118	3.72488e-05	0.00118	1.23577e-05	0.00108
51.8603	0.00112	0.000170366	0.00105	5.81661e-05	0.00102	0.000166092	0.000973116	8.41189e-05	0.000960426	4.30168e-05	0.000767484	8.46069e-05	0.000699944	0.000119523	0.000352693	9.62483e-05	-0.000375147	0.000103963	-0.00125	0.000180982	54.2527	0.00122	2.09962e-05	0.00129	0.000156079	0.00119	9.50438e-05	0.00135	6.34019e-05	0.00124	0.000101322	0.00131	9.2249e-05	0.00137	1.20364e-05	0.00122	0.000129591	0.00129	2.16028e-05	0.00128	8.4779e-05	52.1366	0.00119	4.79099e-05	0.00119	3.62867e-05	0.00119	1.32399e-05	0.00109
[truncated: 916 more rows]
[truncated: 38 more columns]

[truncated: 4 more sheets: thermal_melting_E320Q(3C), thermal_melting_dTm_Tmapo, Thermal_melting_anions, Kd calculation]
